# Supplementary material for: The combination of NAD+-dependent deacetylase gene deletion and the interruption of gluconeogenesis causes increased glucose metabolism in budding yeast
Source: PLoS One. 2018 Mar 26;13(3):e0194942. doi: 10.1371/journal.pone.0194942 (PMC5868833; doi:10.1371/journal.pone.0194942)
Supplement: S1 Table — The fluctuation of metabolites was calculated based on the levels of internal standard substances. Green indicates a lower level than standard, and red indicates a higher level. (XLSX) [file pone.0194942.s004.xlsx]

## Sheet: Sheet1
Line	ID	HMT DB †			m/z	MT	Standardized Relative Area §
		Compound name	KEGG ID	HMDB ID			WT-1	WT-2	WT-3	fbp1D-1	fbp1D-2	fbp1D-3	hst3D hst4D sir2D-1	hst3D hst4D sir2D-2	hst3D hst4D sir2D-3	hst3D hst4D sir2D fbp1D-1	hst3D hst4D sir2D fbp1D-2	hst3D hst4D sir2D fbp1D-3
1	C_0076	4-(β-Acetylaminoethyl)imidazole	C05135	No ID	154.097	8.04312	-0.663669	-0.663669	-0.663669	-0.663669	-0.663669	-0.663669	1.43715	1.89309	0.732005	-0.663669	-0.663669	-0.663669
2	A_0091	CTP	C00063	HMDB00082	481.974	11.9137	-0.235702	-0.235702	-0.235702	-0.235702	-0.235702	-0.235702	4.00694	-0.235702	-0.235702	-0.235702	-0.235702	-0.235702
3	C_0151	Thiamine phosphate	C01081	HMDB02666	345.077	10.0886	0.38423	-1.36225	-1.26223	-1.04969	0.216553	-0.101889	2.87928	1.2849	0.402731	-0.0186124	0.346058	0.189585
4	A_0087	HMG CoA_divalent	C00356	HMDB01375	454.573	10.9794	-0.433584	-0.433584	-0.433584	-0.433584	-0.433584	-0.433584	2.20902	1.94996	2.34477	-0.433584	-0.433584	-0.433584
5	A_0070	IMP	C00130	HMDB00175	347.039	9.21865	-0.433278	-0.433278	-0.433278	-0.433278	-0.433278	-0.433278	2.0917	-0.433278	2.4228	1.98466	-0.433278	-0.433278
6	C_0036	2-Amino-2-(hydroxymethyl)-1,3-propanediol	C07182	No ID	122.08	7.91453	-0.235702	-0.235702	-0.235702	-0.235702	-0.235702	-0.235702	-0.235702	-0.235702	4.00694	-0.235702	-0.235702	-0.235702
7	C_0026	1-Pyrroline 5-carboxylic acid	C03912	HMDB01301	114.055	10.4103	-0.720937	1.08784	-0.720937	0.630613	0.721831	0.487705	2.2422	-0.720937	1.61049	-0.720937	1.14962	-0.720937
8	C_0091	Metronidazole	C07203	No ID	172.07	8.99862	1.00682	2.20735	-0.814562	1.07001	0.621449	1.21754	0.80358	-0.814562	-0.814562	-0.814562	0.805282	0.413591
9	C_0125	Thymidine	C00214	HMDB00273	243.091	19.3827	0.68272	1.16515	0.648819	-0.239219	2.02763	0.779082	0.283554	-0.128809	-0.806723	0.547724	0.755656	0.615272
10	C_0003	XC0001	-	-	72.0806	6.21267	0.641379	1.29281	1.30055	0.629524	1.23948	1.28051	0.476894	0.0187571	0.0619608	-0.0667944	0.0213253	-0.22357
11	C_0139	1-Methyladenosine	C02494	HMDB03331	282.118	9.42434	0.903619	1.42779	1.35914	-0.845611	1.37233	0.0415563	0.757103	0.167688	0.445955	0.642552	-0.324444	-0.740929
12	C_0006	Morpholine	C14452	HMDB31581	88.076	6.43608	0.612005	0.637031	1.28871	0.598956	0.489688	1.01416	0.136579	0.33823	0.263109	0.163863	0.427659	0.371779
13	C_0086	Pyridoxal	C00250	HMDB01545	168.065	8.39729	0.282719	0.905523	0.904926	0.543056	-0.573906	1.07491	1.13564	0.882267	1.90375	-0.629722	-0.2808	-0.293497
14	C_0061	Tyramine	C00483	HMDB00306	138.091	7.908	0.182844	0.963873	0.478526	-0.0902015	0.688895	0.617633	1.43291	1.41085	1.15158	-0.0428188	-0.0333505	0.0819993
15	C_0002	Ethanolamine	C00189	HMDB00149	62.0601	6.17944	0.433698	1.25165	0.392318	-0.129114	1.07859	0.525273	1.0917	1.15261	0.644245	0.0570837	-0.191209	-0.205948
16	C_0028	3-Amino-2-piperidone	No ID	HMDB00323	115.086	7.30817	0.085104	0.652096	-0.223253	-0.799449	0.781181	-0.0897869	2.0528	2.29998	0.756372	-0.157971	-0.371298	-0.455268
17	C_0128	Pyridoxamine 5'-phosphate	C00647	HMDB01555	249.064	9.86821	-1.42709	0.762417	-0.464778	-0.712127	0.772965	0.429166	1.44754	1.22561	1.37691	0.999582	0.171092	0.0343125
18	C_0098	Theobromine	C07480	HMDB02825	181.071	19.3412	-0.232756	0.840096	0.317357	-0.56819	0.81443	0.0939766	0.827648	1.12048	0.755704	1.3055	1.2363	0.619966
19	A_0082	Thiamine diphosphate	C00068	HMDB01372	423.03	7.70192	-0.647415	1.18686	-0.668264	-0.314238	0.294215	-0.212877	0.866487	2.33095	0.833435	1.39348	0.054281	-0.0906592
20	C_0134	Thiamine	C00378	HMDB00235	265.111	6.40331	-0.103771	0.839213	0.470381	0.171404	1.57619	0.979681	1.44961	1.24485	0.918806	-0.439669	-0.365923	-0.427604
21	C_0100	Phosphorylcholine	C00588	HMDB01565	184.073	18.1726	0.452381	1.93462	0.637238	0.393821	1.03226	1.43063	0.629255	0.47488	0.634271	-0.124613	-0.283314	-0.565879
22	A_0053	XA0033	-	-	242.08	7.38431	0.794689	1.98472	0.428356	0.11118	1.22979	0.856031	0.577917	0.582343	0.523566	0.0305386	-0.181496	-0.840175
23	A_0096	GTP	C00044	HMDB01273	521.982	11.043	0.608678	0.536845	0.388795	-0.112994	0.0217604	0.600912	1.56276	0.257481	1.3168	0.0627046	0.383051	-0.296006
24	A_0095	ATP	C00002	HMDB00538	505.989	11.3451	-0.249379	-0.252965	-0.313971	-0.926586	-0.921301	-0.51485	1.9329	0.860313	1.77231	0.839468	1.14339	0.251332
25	A_0092	UTP	C00075	HMDB00285	482.963	12.1049	-0.46148	-0.442361	-0.307985	-1.19106	-0.713921	-0.39065	1.64303	1.3528	1.64773	0.80935	1.16838	0.821568
26	C_0075	3-Hydroxyanthranilic acid	C00632	HMDB01476	154.049	10.2335	-0.65357	-0.166408	-0.65357	-0.65357	-0.65357	-0.65357	2.04918	0.589449	2.42289	1.01259	0.569704	0.711862
27	C_0092	XC0040	-	-	174.087	11.3398	-0.521065	-0.187668	-0.322027	-0.54702	-0.721998	-0.641191	2.28061	0.976687	1.055	1.03843	1.30914	1.11725
28	C_0121	3-Hydroxykynurenine	No ID	HMDB11631	225.086	9.2525	-0.682582	-0.682582	-0.682582	-0.682582	-0.682582	-0.682582	1.59239	0.978001	1.46325	1.48167	1.31858	1.35709
29	C_0116	Kynurenine	C00328,C01718	HMDB00684	209.091	9.38991	-0.761092	-0.620555	-0.635208	-0.730069	-0.541621	-0.743176	1.35907	1.2702	1.30394	1.66225	1.26568	1.33804
30	C_0013	1-Aminocyclopropane-1-carboxylic acid	C01234	No ID	102.055	6.6743	-0.673493	-0.673493	-0.673493	-0.673493	-0.673493	-0.673493	1.30113	0.744199	1.61862	1.70879	1.57862	1.13056
31	A_0040	N-Carbamoylaspartic acid	C00438	HMDB00828	175.033	14.9257	-0.596322	-0.596322	-0.596322	-0.596322	-0.596322	-0.596322	1.43045	1.45625	1.24093	2.03783	1.58673	-0.596322
32	A_0078	UDP	C00015	HMDB00295	402.995	11.223	-0.4656	0.134001	-0.330173	-1.03211	-0.658937	-0.379854	1.38214	0.983668	0.786153	1.74392	1.22729	1.00334
33	A_0097	UDP-glucose UDP-galactose	C00029 C00052	HMDB00286 HMDB00302	565.049	8.38572	-0.487545	-0.368905	-0.436447	-0.638674	-0.482428	-0.517066	1.04274	1.10178	0.635034	1.76289	1.48639	1.40349
34	C_0045	N-Acetylputrescine	C02714	HMDB02064	131.117	8.07355	-0.702666	0.31668	-0.540858	-0.779108	-0.287707	-0.194576	1.04171	0.907998	0.454165	1.44732	1.51993	1.22762
35	A_0084	ADP	C00008	HMDB01341	426.023	10.4877	-0.297317	0.299334	-0.764644	-1.12625	-0.415434	-0.363601	0.436848	0.550698	0.521011	1.84814	1.61783	1.29233
36	A_0077	CDP	C00112	HMDB01546	402.011	11.0585	-0.622013	0.306288	-0.773171	-0.778987	-0.746487	-0.521231	0.988096	0.543259	-0.0466182	1.67951	0.947729	1.23577
37	A_0081	Sucrose 6'-phosphate	C02591	No ID	421.075	8.49437	-0.918655	-0.918655	-0.918655	-0.918655	-0.918655	-0.918655	0.54903	0.53346	0.425625	1.80129	1.2447	1.4596
38	C_0095	Arg	C00062,C00792	HMDB00517,HMDB03416	176.121	6.78163	-1.15541	-0.329172	-1.09012	-1.59255	0.00452279	-0.926671	0.846115	1.21678	-0.244029	1.67458	1.48798	1.35469
39	A_0101	NADH	C00004	HMDB01487	664.119	7.92175	-0.105978	0.0458558	-0.854189	-1.26658	-0.0034483	-0.922313	-0.289495	0.337945	-0.741702	1.80777	2.30921	1.64494
40	C_0156	Cysteine glutathione disulfide	C05526	HMDB00656	427.094	10.9112	-0.770342	0.235513	-0.542523	-0.930394	-0.0120839	-0.846315	-0.546674	0.251544	-1.35125	2.31257	1.52445	1.75124
41	C_0101	N8-Acetylspermidine	C01029	HMDB02189	188.175	6.1707	-0.773963	-0.773963	-0.773963	-0.773963	0.0452181	-0.773963	-0.393606	-0.157392	-0.773963	2.10628	1.85317	2.25134
42	C_0058	Adenine	C00147	HMDB00034	136.062	7.33216	-0.911161	-0.13117	-0.628926	-0.480835	-0.135257	-0.599513	-0.00588587	0.250376	-0.884346	2.39736	1.89073	1.85013
43	C_0057	Ornithine	C00077,C00515,C01602	HMDB00214,HMDB03374	134.099	6.53492	-0.475331	-0.173287	-0.575766	-0.745173	-0.0465893	-0.505545	-0.0340645	0.0514987	-0.520541	2.32799	1.84306	2.00457
44	A_0045	Citric acid	C00158	HMDB00094	191.02	25.0696	-0.374599	-0.163674	-0.476746	-0.758305	-0.388163	-0.508415	0.23395	0.15331	-0.0873738	2.32404	1.90233	1.84201
45	C_0068	Gln	C00064,C00303,C00819	HMDB00641,HMDB03423	147.076	10.1255	-0.502955	-0.305336	-0.491879	-0.761647	-0.53608	-0.457272	-0.0104724	-0.172818	-0.281998	2.14579	2.06149	1.7268
46	A_0028	2-Hydroxyglutaric acid	C02630,C01087,C03196	HMDB00606,HMDB00694	147.029	16.1145	-0.117466	-0.801287	-0.801287	-0.801287	-0.801287	-0.801287	0.139475	-0.801287	0.046678	2.01891	1.79065	2.0835
47	A_0037	Glycerol 3-phosphate	C00093	HMDB00126	171.006	11.7052	-0.619883	-0.619883	-0.619883	-0.619883	-0.619883	-0.619883	0.907801	-0.619883	-0.619883	2.15743	1.72037	1.91838
48	C_0104	Homoarginine	C01924	HMDB00670	189.134	7.07715	-0.50294	-0.50294	-0.50294	-0.50294	-0.50294	-0.50294	0.869004	-0.50294	-0.50294	2.11526	2.03108	2.02582
49	C_0063	Histidinol	C00860	HMDB03431	142.097	5.27901	-0.465837	-0.465837	-0.465837	-0.465837	-0.465837	-0.465837	-0.465837	-0.465837	0.135006	1.96632	2.6022	1.8182
50	A_0054	Glucose 6-phosphate	C00668,C01172,C00092	HMDB01401	259.022	9.53857	-0.57355	-0.57355	-0.57355	-0.57355	-0.57355	-0.57355	0.830046	-0.57355	1.00117	2.44002	1.65035	1.53456
51	A_0076	dTDP	C00363	HMDB01274	401.015	10.9124	-0.664201	-0.122976	-0.664201	-0.664201	-0.664201	-0.664201	0.643828	0.476349	0.550101	2.19006	1.67639	1.89246
52	A_0074	dCDP	C00705	HMDB01245	386.017	11.2118	-0.629208	-0.629208	-0.629208	-0.629208	-0.629208	-0.629208	0.562213	0.734336	0.498142	2.11425	1.67044	1.97111
53	A_0098	UDP-N-acetylglucosamine	C00043	HMDB00290	606.075	8.17823	-0.690479	-0.567099	-0.644719	-0.703143	-0.59417	-0.586807	0.640283	0.80734	0.618333	2.09066	1.75511	1.76305
54	C_0155	S-Adenosylmethionine	C00019	HMDB01185	399.144	6.77669	-0.775566	-0.4113	-0.526606	-0.650182	-0.598496	-0.594049	0.512723	0.362495	0.562653	1.94307	1.96452	1.99879
55	A_0062	dTMP	C00364	HMDB01227	321.05	9.25173	-0.582424	-0.19082	-0.525791	-0.59305	-0.336929	-0.312169	0.211267	0.255651	0.239493	2.18249	1.92691	2.01419
56	C_0032	Homoserine	C00263	HMDB00719	120.065	9.54993	-0.586219	-0.334913	-0.459193	-0.545684	-0.26091	-0.280743	0.166216	0.207395	0.166652	2.13462	1.9991	2.02018
57	A_0066	dAMP	C00360	HMDB00905	330.062	9.10811	-0.435334	-0.111784	-0.478831	-0.519828	-0.23711	-0.365691	0.0815829	0.258131	0.0274425	2.47027	1.86054	1.78704
58	A_0060	N-Acetylglucosamine 6-phosphate	C00357	HMDB01062	300.05	8.89923	-0.762005	-0.199833	-0.672093	-0.595347	-0.432191	-0.284324	0.101974	0.192455	0.153585	2.47695	1.77916	1.90397
59	A_0061	N-Acetylglucosamine 1-phosphate	C04256	HMDB01367	300.05	9.26229	-0.699452	-0.332895	-0.520742	-0.894873	-0.397014	-0.400221	0.156301	0.447405	0.11682	2.42237	1.66549	1.98781
60	A_0080	dADP	C00206	HMDB01508	410.029	10.5974	-0.565173	-0.565173	-0.565173	-0.565173	-0.565173	-0.565173	-0.565173	0.579341	0.928888	2.36592	1.83721	1.6359
61	C_0144	5'-Deoxy-5'-methylthioadenosine	C00170	HMDB01173	298.096	9.53947	-0.820559	-0.77515	-0.848938	-0.77906	-0.539192	-0.882432	0.280595	0.606158	-0.0906293	2.16555	1.9999	1.79492
62	C_0001	Urea	C00086	HMDB00294	61.0397	18.6188	-0.932453	-0.202329	-0.900014	-0.425661	0.142896	0.155863	0.401339	0.359832	0.24305	2.13741	1.7826	1.70795
63	C_0014	Homoserinelactone	No ID	No ID	102.056	6.7558	-0.627127	-0.627127	-0.627127	-0.627127	-0.627127	0.489256	0.716514	0.567221	-0.627127	2.25925	1.75966	1.73362
64	C_0130	2'-Deoxyadenosine 5'-Deoxyadenosine	C00559 C05198	HMDB00101 HMDB01983	252.108	9.17685	-0.391634	-0.456333	-0.858101	-0.132339	0.0128525	-0.241081	0.648693	0.500417	0.330349	1.65718	2.03149	1.73295
65	C_0119	N-Acetylgalactosamine	C01132	HMDB00853	222.099	19.3319	-0.150109	-0.279027	-0.0148937	-0.301776	-0.0107168	0.192911	-0.30291	-0.00644274	0.295503	1.76849	1.80649	1.96863
66	C_0082	Carnitine	C00318,C00487,C15025	HMDB00062	162.112	8.1461	-0.0057134	0.531671	0.239307	-0.565452	-0.152859	-0.0589326	0.106846	0.00181338	-0.0547577	2.01764	1.77552	1.73989
67	C_0066	γ-Butyrobetaine	C01181	HMDB01161	146.117	7.78803	-0.210175	0.711808	0.14893	-0.509851	-0.00522659	0.142017	-0.485207	-0.668293	-0.613655	1.65631	1.73244	1.69495
68	A_0007	Lactic acid	C00186,C00256,C01432	HMDB00190,HMDB01311	89.025	10.4002	-0.607363	0.288347	-0.316139	-0.675905	-0.462029	0.0308224	-0.866094	-0.488846	-0.795998	1.88203	1.53679	2.40107
69	C_0042	Pipecolic acid	C00408	HMDB00070,HMDB00716,HMDB05960	130.086	9.71491	-0.681273	-0.359297	-0.384747	-0.742864	-0.876147	0.501224	-0.611662	-0.973065	-0.826189	1.86129	1.91728	1.97562
70	C_0132	Dyphylline	C07819	No ID	255.107	19.35	-1.12195	-0.826413	-0.53275	-1.15442	-1.44483	-1.0097	0.447913	-0.023887	0.309232	1.79392	1.4581	1.95377
71	C_0004	Trimethylamine N-oxide	C01104	HMDB00925	76.0762	6.50539	-0.459151	0.204739	-0.302522	-1.04711	-0.14982	-0.071664	0.412951	0.147406	-0.257122	1.72859	1.32141	1.63124
72	C_0138	Saccharopine	C00449	HMDB00279	277.139	10.1176	-0.359678	0.476798	-0.000584152	-0.175471	0.300056	0.286604	0.100069	0.0700922	-0.181676	1.91415	1.68053	1.44454
73	C_0133	Glycerophosphocholine	C00670	HMDB00086	258.109	19.0103	-0.598311	0.782899	0.0860802	-0.382315	-0.117245	0.601396	-0.241089	-0.33128	-0.109291	1.64402	1.72736	1.92826
74	C_0108	N-Acetylhistidine	C02997	No ID	198.087	9.31419	-1.17386	1.08639	-0.119713	-0.321661	0.371856	1.00025	0.957005	-0.166393	0.325215	1.12258	1.01657	1.12963
75	A_0093	CDP-choline	C00307	HMDB01413	487.101	6.59097	-0.478331	1.00561	-0.48314	-0.493356	-0.180845	-0.234717	0.651867	-1.3268	0.965917	1.97245	1.40709	1.10338
76	C_0097	Mannosamine	C03570	No ID	180.087	8.57912	1.50147	2.16054	-0.659125	-0.659125	-0.659125	-0.659125	0.714963	0.840105	-0.659125	1.23942	-0.659125	1.45299
77	A_0057	Fructose 6-phosphate	C05345,C00085	HMDB00124	259.023	9.6638	-0.665227	1.22567	-0.665227	-0.665227	-0.665227	-0.665227	0.734759	1.01489	-0.665227	1.72817	-0.665227	1.99617
78	C_0046	Agmatine	C00179	HMDB01432	131.128	5.08587	-1.07254	-1.07254	-1.07254	-1.07254	0.561161	-1.07254	0.481516	0.727157	-1.07254	1.43585	1.25026	1.94138
79	C_0064	N-Ethylmaleimide_+H2O	C02441	No ID	144.066	19.9129	-0.512649	-0.512649	-0.512649	-0.512649	1.9966	-0.512649	-0.512649	-0.512649	-0.512649	-0.512649	1.82387	2.11094
80	C_0007	Putrescine	C00134	HMDB01414	89.1073	4.63859	-0.702976	-0.562829	-0.63718	-0.748778	2.00395	-0.678151	-1.15324	-0.777255	-1.34216	1.15622	1.26377	1.92874
81	C_0037	Nicotinamide	C00153	HMDB01406	123.055	7.09899	-1.14986	-0.478425	-0.937691	-1.06849	0.660505	-0.775466	-1.21488	-0.59195	-1.42479	0.497284	0.0653936	0.299837
82	A_0099	CMP-N-acetylneuraminate	C00128	HMDB01176	613.145	8.0351	-0.8651	-0.35431	-1.40392	-1.46785	1.73903	-1.18838	-0.548321	0.254008	-1.63874	1.21689	0.983741	0.913088
83	C_0147	Glutathione (GSSG)_divalent	C00127	HMDB03337	307.082	11.3645	-0.543698	-0.141892	-1.51368	-1.48021	1.58768	-1.29465	-0.0837504	0.314961	-1.93771	1.03771	0.84449	0.884388
84	A_0050	XA0027	-	-	227.202	7.20943	-0.462042	-0.813887	-1.12589	-1.83132	1.68967	-1.08394	-0.328872	0.643033	-1.83132	0.489133	0.369187	0.338512
85	A_0048	Lauric acid	C02679	HMDB00638	199.17	7.41424	-0.415494	-0.278961	-0.878452	-1.52436	1.22757	-1.10554	-0.526096	0.859712	-2.52485	0.264023	0.585421	0.459025
86	C_0043	XC0017	-	-	130.097	7.5241	-0.711292	0.139039	0.236282	-1.11319	2.64901	-0.667247	0.365111	1.25006	-1.52628	-1.52216	-0.498383	-0.193842
87	A_0046	Gluconic acid	C00257	HMDB00625	195.05	7.90058	-0.235702	-0.235702	-0.235702	-0.235702	4.00694	-0.235702	-0.235702	-0.235702	-0.235702	-0.235702	-0.235702	-0.235702
88	C_0020	3-Aminoisobutyric acid	C03284,C05145	HMDB03911	104.071	7.64929	-0.75053	-0.75053	-0.75053	0.876706	2.01778	1.36509	-0.75053	0.865796	-0.75053	-0.75053	-0.75053	-0.75053
89	C_0039	Picolinic acid	C10164	HMDB02243	124.039	16.7258	-0.515496	2.14202	-0.515496	-0.515496	1.66499	-0.515496	-0.515496	1.47539	-0.515496	-0.515496	-0.515496	-0.515496
90	A_0004	Pyruvic acid	C00022	HMDB00243	87.0095	12.4992	-0.59742	1.7467	-0.59742	1.4775	1.92087	-0.59742	-0.59742	-0.59742	-0.59742	-0.59742	-0.59742	-0.59742
91	C_0135	Adenosine	C00212	HMDB00050	268.103	9.35726	-0.254314	1.01504	0.41134	0.217218	0.908831	1.08164	0.325292	-0.0688787	-0.463463	0.397592	0.0124148	0.0965919
92	C_0131	XC0089	-	-	255.096	9.04765	0.203499	0.770307	0.523266	-0.219756	0.450749	0.50912	-0.673327	-0.977932	-0.928679	-0.113821	-0.130316	-0.0966142
93	C_0137	Glu-Glu	C01425	No ID	277.102	10.2025	0.312452	1.58472	1.14145	0.548978	0.78734	1.31422	-0.666715	-1.42408	-1.42979	0.138848	-0.485073	-0.816737
94	C_0021	Choline	C00114	HMDB00097	104.107	6.53922	0.434394	1.37392	1.01661	0.49701	1.20321	1.10948	-1.11727	-1.41816	-1.30278	0.284445	0.138098	0.23594
95	C_0069	Lys	C00047,C00739,C16440	HMDB00182,HMDB03405	148.115	6.55586	0.0384592	1.36992	0.126889	-0.820966	1.91343	0.0886891	-0.952835	-0.78995	-2.2028	0.052257	-0.276475	-0.283211
96	C_0083	5-Hydroxylysine	C16741	HMDB00450	163.107	6.91322	0.510537	1.12712	0.184955	-0.237841	2.0342	0.262377	-1.26615	-1.32535	-2.00383	-0.551485	-0.842043	-0.818485
97	C_0140	Guanosine	C00387	HMDB00133	284.098	11.6645	-1.23066	0.547493	-0.193661	0.0528488	1.23044	1.52728	-0.578357	-1.15603	-1.35842	-1.38149	-0.972999	-0.663782
98	A_0012	XA0002	-	-	110.985	15.1035	-1.08437	0.624095	0.506461	0.981823	1.19137	1.38427	-1.09474	-1.3594	-1.46207	-0.685654	-1.32211	-0.995691
99	C_0027	Creatinine	C00791	HMDB00562	114.066	6.92807	0.160776	0.779213	0.576566	0.407668	0.207758	0.61489	-1.44161	-1.52304	-1.28334	-1.21974	-1.23325	-1.12699
100	A_0052	Ribulose 5-phosphate	C00199,C01101	HMDB00618	229.013	10.6051	0.789389	1.58823	0.610335	0.793492	0.584356	0.549601	-2.19844	-1.49774	-1.38459	-0.446452	-0.920996	-0.751146
101	A_0042	3-Phosphoglyceric acid	C00197	HMDB00807	184.986	18.8636	1.28192	2.05729	0.811817	-0.0648775	0.733755	0.947129	-0.786055	-1.1235	-0.969397	-1.12407	-1.14299	-1.3299
102	A_0034	Phosphoenolpyruvic acid	C00074	HMDB00263	166.975	20.2136	1.3753	1.63971	0.864299	-0.187075	0.872927	0.826893	-1.03235	-0.624269	-1.21406	-1.15795	-1.35167	-1.51892
103	C_0107	Gly-Asp	No ID	No ID	191.066	9.36711	0.493586	1.42346	0.7432	0.273271	0.502525	0.664022	-0.825948	-0.861449	-0.962382	-1.65904	-1.65996	-1.70372
104	C_0084	Methionine sulfoxide	C02989	HMDB02005	166.053	11.1065	0.595592	1.46802	0.718363	0.50289	0.867026	1.00842	-0.829328	-0.86261	-0.81889	-1.70451	-1.70867	-1.71897
105	A_0018	2-Hydroxyvaleric acid	No ID	HMDB01863	117.056	8.98847	0.705951	1.4718	1.11932	0.653964	0.615555	1.06454	-0.268111	-0.534006	-0.484178	-1.81816	-1.81816	-1.81816
106	C_0078	Imidazolelactic acid	C05568	No ID	157.06	8.45255	0.511793	1.34777	0.873382	0.538557	1.16685	1.42836	-0.389995	-0.358891	-0.486851	-1.67002	-1.78284	-1.91685
107	A_0041	2-Isopropylmalic acid	C02504	HMDB00402	175.061	13.3084	0.726312	1.82646	0.518819	0.437642	1.43809	1.5159	-0.81869	-0.520423	-0.786755	-1.11025	-1.54796	-1.72744
108	A_0022	2-Hydroxy-4-methylvaleric acid	C03264	HMDB00624	131.071	8.64422	1.08063	1.91639	1.19524	0.903774	0.759736	1.13716	-0.687479	-1.13242	-0.597422	-1.21031	-1.36624	-1.46097
109	C_0016	2-Aminobutyric acid	C02261,C02356	HMDB00452	104.07	9.16338	0.806331	1.72461	1.23881	0.92772	1.29636	1.51383	-0.926557	-0.987491	-0.992374	-1.13684	-1.14583	-1.14878
110	C_0051	Ile	C00407,C06418,C16434	HMDB00172	132.102	9.66013	0.688262	1.58083	1.15795	0.761437	1.2723	1.5502	-1.10469	-1.20585	-1.23952	-1.09617	-1.134	-1.12084
111	C_0031	Val	C00183,C06417,C16436	HMDB00883	118.086	9.49022	0.581714	1.65511	1.19511	0.637624	1.43091	1.43936	-1.07047	-1.27119	-1.29361	-0.953535	-1.17126	-1.0517
112	C_0052	Leu	C00123,C01570,C16439	HMDB00687	132.102	9.75124	0.777898	1.62533	1.23657	0.643041	1.59878	1.30982	-1.09866	-1.27515	-1.23849	-0.913878	-1.00716	-1.08324
113	C_0085	Phe	C00079,C02057,C02265	HMDB00159	166.086	10.4186	0.718873	1.83629	1.13919	0.526043	1.52427	1.42533	-1.14001	-1.29829	-1.3181	-0.749178	-0.860337	-0.960107
114	C_0022	Ser	C00065,C00716,C00740	HMDB00187,HMDB03406	106.05	9.45576	0.782951	1.60688	1.30102	0.699495	1.24494	1.34876	-1.16707	-1.27341	-1.27268	-0.95477	-1.09422	-0.986326
115	C_0005	Gly	C00037	HMDB00123	77.0427	7.9363	0.766805	1.74012	1.2487	0.604379	1.27653	1.24293	-1.24702	-1.29959	-1.37711	-0.882055	-0.998545	-0.932081
116	C_0106	Homocitrulline	C02427	HMDB00679	190.118	10.4912	1.16311	1.52832	0.961475	0.725105	1.23133	1.36374	-1.17768	-1.34933	-1.4836	-0.828561	-0.98988	-0.947347
117	C_0123	γ-Glu-2-aminobutyric acid	No ID	No ID	233.112	11.6657	1.22524	1.83344	0.900528	0.457653	0.934964	1.34127	-1.3089	-1.30819	-1.55346	-0.969217	-0.866015	-0.821805
118	C_0120	Cystathionine	C00542,C02291	HMDB00099	223.075	9.39484	1.02738	1.69716	1.27678	0.706231	0.946188	1.09513	-1.26485	-1.30106	-1.28396	-1.07644	-1.14862	-1.15037
119	C_0077	His	C00135,C00768,C06419	HMDB00177	156.076	7.03504	0.768413	1.88202	1.40596	0.609821	0.755536	1.40818	-0.992092	-1.34721	-0.827956	-1.19325	-1.0819	-1.21562
120	C_0033	Thr	C00188,C00820	HMDB00167	120.065	9.92241	0.80339	1.43931	1.11425	0.462152	1.1606	1.21934	-0.937202	-1.02889	-1.09079	-1.2709	-1.31716	-1.39634
121	C_0094	Citrulline	C00327	HMDB00904	176.103	10.3694	0.631252	1.46968	0.920542	0.439639	1.67212	1.8553	-0.680146	-1.09607	-1.13745	-0.915627	-0.7875	-0.843668
122	C_0065	4-Guanidinobutyric acid	C01035	HMDB03464	146.092	7.91662	0.558889	1.33997	1.07719	0.203282	0.847062	1.38977	-1.23524	-1.91761	-1.4811	-0.764548	-0.751326	-0.807835
123	C_0017	GABA	C00334	HMDB00112	104.071	7.40541	0.245504	1.952	0.419017	-0.266939	1.63212	1.57475	-1.33831	-1.58989	-0.875965	-0.866607	-0.585326	-0.722824
124	C_0025	Uracil	C00106	HMDB00300	113.034	19.3209	0.0498534	1.44092	1.02357	0.604507	1.27923	1.56794	-1.44194	-1.52259	-1.38589	-0.8978	-0.977703	-0.861016
125	A_0025	Ethanolamine phosphate	C00346	HMDB00224	140.013	7.75365	-0.302339	1.47801	0.670658	0.526642	1.2367	1.85749	-1.18115	-1.10376	-1.32831	-0.845684	-1.09052	-0.866166
126	C_0145	γ-Glu-Val-Gly	No ID	No ID	304.149	12.3032	0.578114	0.987858	0.826065	0.406576	1.36135	1.75069	-1.19488	-1.09077	-1.47938	-0.977799	-0.910625	-1.03035
127	A_0011	Glyceric acid	C00258	HMDB00139,HMDB06372	105.02	10.0383	0.52908	1.2586	0.579701	-0.0423892	1.70586	1.1297	-1.17585	-1.2444	-1.23223	-0.770646	-0.968009	-0.853404
128	C_0142	Ophthalmic acid	No ID	HMDB05765	290.133	12.2447	0.679295	1.10658	0.584862	0.450015	1.8828	0.85892	-1.07866	-1.01524	-1.23922	-1.29537	-1.35225	-1.31962
129	C_0054	Gly-Gly	C02037	HMDB11733	133.061	7.97568	0.75103	1.3935	1.12926	0.441817	0.963575	0.960747	-1.13213	-1.19331	-1.12992	-1.31138	-1.33387	-1.2904
130	C_0153	S-Lactoylglutathione	C03451	HMDB01066	380.112	12.7998	0.864355	1.69952	1.0756	0.559185	0.614478	0.942052	-1.11211	-0.99404	-0.932724	-1.13113	-1.17142	-1.42494
131	C_0062	1-Methyl-4-imidazoleacetic acid	C05828	HMDB02820	141.065	7.91662	0.880262	1.19066	1.38562	0.415165	0.790975	1.7229	-0.887189	-0.400483	-1.03837	-1.45386	-1.58143	-0.91445
132	C_0118	β-Ala-Lys	C05341	No ID	218.149	6.53001	0.826919	1.34133	0.840813	0.928128	1.43067	1.13666	-0.900696	-0.983661	-0.947447	-1.01728	-1.0662	-1.05187
133	C_0088	Tyr-Arg_divalent	No ID	No ID	169.594	7.45707	0.876092	1.61193	0.81823	0.941756	1.34912	1.07575	-0.892982	-1.1447	-1.04595	-0.836957	-0.766217	-0.719072
134	C_0038	Nicotinic acid	C00253	HMDB01488	124.039	9.47914	0.590925	1.39622	1.24845	1.2119	1.081	1.62551	-1.05915	-1.24963	-1.06615	-0.727994	-0.844553	-0.89548
135	C_0079	Ala-Ala	C00993	HMDB03459	161.092	8.82423	0.862502	1.56868	1.32308	0.911904	1.30589	1.39505	-0.891391	-0.885592	-0.722411	-0.907471	-0.910943	-0.961676
136	C_0122	Carnosine	C00386	HMDB00033	227.113	6.54106	0.860446	1.6953	1.2732	1.07001	1.18919	1.49139	-0.766566	-0.79988	-0.640189	-1.06255	-1.11577	-1.05948
137	C_0124	Thr-Asp	No ID	No ID	235.092	10.0091	0.990535	2.11049	1.0693	0.449381	0.884032	1.33159	-0.676562	-1.07321	-0.959629	-1.21887	-1.09894	-1.0493
138	C_0146	Arg-Glu	No ID	No ID	304.161	7.2559	0.99947	1.94135	1.15663	0.933231	0.828757	1.36084	-0.958033	-0.975215	-0.91753	-1.08443	-1.14875	-1.19484
139	C_0103	Gly-Leu	No ID	No ID	189.123	9.18367	0.961946	1.73829	1.15452	0.762098	1.12404	1.34056	-1.07086	-1.11844	-1.09201	-1.09314	-1.06256	-1.07364
140	C_0141	His-Glu	No ID	No ID	285.119	7.31616	0.950719	1.77799	1.13397	0.808183	0.796486	1.23558	-1.05476	-1.06406	-1.07022	-1.15112	-1.17558	-1.22551
141	C_0093	N-Acetylornithine	C00437	HMDB03357	175.107	8.97933	0.881081	1.63531	1.0964	0.719363	1.11598	1.30848	-1.105	-1.16834	-1.14508	-1.23929	-1.15295	-1.24789
142	C_0114	Trp	C00078,C00525,C00806	HMDB00929	205.096	10.3225	0.900045	1.47883	1.22403	0.575587	1.55203	1.2849	-1.07884	-1.18577	-1.22786	-0.999905	-1.03064	-1.02106
143	A_0019	5-Oxoproline	C01879	HMDB00267	128.035	9.21071	0.843948	1.57573	0.911876	0.617538	2.05475	1.32543	-0.865369	-0.901142	-0.953437	-0.907581	-1.05944	-0.947954
144	C_0073	3-Methyladenine	C00913	HMDB11600	150.077	7.63055	0.855806	1.37277	1.07914	0.514844	2.24945	0.986787	-0.559388	-0.441814	-1.15334	-1.00744	-1.05448	-1.11243
145	C_0087	Pyridoxamine	C00534	HMDB01431	169.097	5.80799	1.17675	1.63123	1.09747	0.697455	1.47656	1.41988	-0.30113	-0.304269	-0.457444	-1.30105	-1.38715	-1.38572
146	C_0072	Met	C00073,C00855,C01733	HMDB00696	150.058	10.1003	0.896423	1.8637	0.752647	0.646089	1.29506	1.66246	-0.324299	-0.483097	-0.530868	-0.765694	-0.966817	-1.29932
147	A_0043	2-Phosphoglyceric acid	C00631	HMDB03391	184.986	18.4088	1.03389	2.30953	0.719532	0.103351	0.704303	1.53714	-0.0933148	-0.599135	-0.561261	-0.8383	-0.741484	-1.60285
148	A_0032	Pelargonic acid	C01601	HMDB00847	157.123	7.8794	1.68935	1.58683	1.80888	1.18665	0.590794	0.143919	-0.478568	-0.172956	-1.16255	-1.3342	-0.995335	-0.508889
149	C_0127	Uridine	C00299	HMDB00296	245.077	19.3611	0.618976	1.56122	1.0324	0.456999	1.0031	1.73445	0.447671	0.172838	0.354461	-1.33489	-1.51022	-1.42666
150	C_0089	Pyridoxine	C00314	HMDB00239	170.08	8.26185	0.19643	1.63174	0.252985	0.666637	0.809604	1.17624	1.06916	0.93073	0.504384	-1.54664	-1.318	-1.56062
151	A_0031	Orotic acid	C00295	HMDB00226	155.009	9.56643	0.881983	1.20668	1.04759	1.37537	1.20754	0.808506	0.376329	0.330911	0.610851	-1.0466	-1.0466	-1.0466
152	A_0072	Orotidine 5'-monophosphate	C01103	HMDB00218	367.02	12.0963	1.34655	0.897196	0.667626	1.07166	0.897713	0.917564	1.23246	0.925866	0.684048	-0.960077	-0.960077	-0.960077
153	A_0033	3-(2-Hydroxyphenyl)propionic acid	C01198	No ID	165.055	8.38669	1.17258	1.39076	1.08048	0.632654	0.871605	1.27772	0.408512	0.273736	0.167077	-1.13813	-1.13813	-1.13813
154	A_0015	Hexanoic acid	C01585	HMDB00535	115.076	8.68278	1.01764	1.13397	1.53972	1.46277	0.674924	1.46942	-0.383885	-0.402948	-0.380604	-0.338922	-0.244713	-1.47562
155	A_0005	Butyric acid	C00246	HMDB00039	87.0457	9.57448	1.45447	1.64037	1.51097	0.646781	-0.287852	1.95753	-0.545778	-1.67922	-0.599466	-0.380466	-0.270671	-0.599453
156	A_0020	5-Oxohexanoic acid	C02129	No ID	129.056	8.82709	1.64782	1.49527	1.62777	1.65555	-0.601774	1.39665	-0.601774	-0.601774	-0.601774	-0.601774	-0.601774	-0.601774
157	A_0024	m-Toluic acid	C07211	No ID	135.045	8.88987	1.33656	1.56644	1.48769	1.52124	0.102315	1.73748	-0.724922	-0.796833	-0.539999	-0.754573	-0.451492	-0.820688
158	C_0049	5-Amino-4-oxovaleric acid	C00430	HMDB01149	132.065	7.69453	0.936208	1.79483	1.39508	1.39479	-0.0443808	1.99252	-0.686445	-0.875086	-0.476051	-0.694721	-0.729673	-0.822225
159	C_0067	Spermidine	C00315	HMDB01257	146.164	4.46401	1.59973	1.62805	1.63741	1.17159	0.0680229	1.48179	-0.56147	-1.02477	-0.145175	-0.935874	-0.734639	-0.847492
160	C_0090	3-Methylhistidine	C01152	HMDB00479	170.092	7.25096	1.23691	1.83991	1.71009	0.934442	0.791738	1.36525	-0.70232	-0.735118	-0.810677	-1.01654	-0.803034	-0.87935
161	A_0049	Pantothenic acid	C00864	HMDB00210	218.103	7.42481	0.552989	2.12114	1.3208	0.722592	0.563938	2.00988	-0.904432	-0.79356	-0.5209	-0.58506	-0.673275	-1.0188
162	A_0038	Decanoic acid	C01571	HMDB00511	171.139	7.70132	0.279416	2.12119	1.61333	1.45432	-0.055684	1.72531	-0.61608	-0.785806	-0.571322	-0.618353	-1.00625	-0.707169
163	C_0055	Thiaproline	No ID	No ID	134.027	12.8823	0.848968	2.21165	1.16586	1.62804	-0.378011	1.21799	-0.227467	-0.915985	0.51245	-0.122434	-0.472794	-0.758303
164	C_0015	Hexylamine	C08306	No ID	102.128	7.30601	1.18056	2.09779	1.68743	0.951651	-0.296007	1.20485	-0.0432035	-0.455771	0.3237	-0.332253	-0.369884	-0.979775
165	C_0152	XC0137	-	-	350.101	12.4813	1.40861	1.70093	1.17579	0.897438	-0.803152	1.40902	0.544695	-0.439831	1.01785	-0.417242	-0.40958	-0.808849
166	C_0081	O-Acetylhomoserine	C01077	No ID	162.076	10.3431	1.07913	1.42397	1.22621	1.18426	-0.767523	1.5538	0.819805	-0.767523	1.15558	-0.767523	-0.767523	-0.767523
167	A_0073	CoA_divalent	C00010	HMDB01423	382.55	10.2366	1.12912	1.5348	1.53728	1.42624	-0.706779	1.80735	-0.106658	-0.706779	0.446439	-0.706779	-0.706779	-0.706779
168	C_0148	Glutathione (GSH)	C00051	HMDB00125	308.09	12.2613	0.969417	1.39991	1.78399	1.32378	-0.754567	1.61442	-0.210912	-0.678972	0.943945	-0.60775	-0.657433	-0.639457
169	C_0129	γ-Glu-Cys	C00669	HMDB01049	251.069	11.9048	0.73692	1.31543	1.54209	1.16901	-0.794995	1.53365	-0.0617675	-0.671571	1.67166	-0.531425	-0.586771	-0.537322
170	C_0035	Cys	C00097,C00736,C00793	HMDB00574,HMDB03417	122.027	10.6103	0.442662	1.16682	1.69462	1.52232	-1.01577	1.72166	-0.147951	-0.215154	0.863304	-0.266997	-1.01577	-0.0701614
171	A_0021	Heptanoic acid	No ID	HMDB00666	129.091	8.27113	-0.433164	2.06179	1.99766	-0.433164	-0.433164	2.43801	-0.433164	-0.433164	-0.433164	-0.433164	-0.433164	-0.433164
172	A_0002	Propionic acid	C00163	HMDB00237	73.0298	10.5297	-0.432911	2.16238	1.90788	-0.432911	-0.432911	2.42341	-0.432911	-0.432911	-0.432911	-0.432911	-0.432911	-0.432911
173	A_0008	Valeric acid	C00803	HMDB00892	101.061	8.9879	1.52729	1.79232	1.76171	-0.516439	-0.516439	2.14882	-0.516439	-0.516439	-0.516439	-0.516439	-0.516439	-0.516439
174	C_0012	Cyclohexylamine	C00571	No ID	100.112	7.40596	1.19718	2.23382	0.7433	1.23861	-0.220313	0.687587	0.403618	-1.77786	-0.11939	-0.894983	-0.675432	-0.564212
175	C_0109	11-Aminoundecanoic acid	C19325	No ID	202.179	9.21937	0.387364	1.72641	1.34895	-0.475164	-1.55411	1.4918	-0.317172	-1.29454	-0.147516	-0.929566	-0.482566	-0.904473
176	C_0071	Penicillamine	C07418	No ID	150.058	11.1191	1.03246	1.72351	-0.915952	0.39018	-0.915952	0.957754	-0.915952	-0.915952	0.0273399	-0.915952	-0.915952	-0.915952
177	C_0048	Hydroxyproline	C01157	HMDB00725	132.065	11.2456	0.181122	1.11436	0.33133	-0.33709	0.142938	0.368268	-0.0755365	-0.294438	-0.181882	-1.29733	-1.27797	-1.42897
178	C_0126	Cytidine	C00475	HMDB00089	244.094	9.19475	-0.162757	0.382503	0.375092	-0.408259	-0.0367104	0.767823	-0.579673	-0.168788	-0.558634	-1.6972	-1.55512	-1.1171
179	C_0115	Carboxymethyllysine	No ID	No ID	205.118	8.79288	0.401229	2.31274	0.627484	-0.137218	0.308149	0.610389	0.105202	0.0110643	0.00325836	-1.85135	-1.8206	-1.42715
180	C_0096	S-Carboxymethylcysteine	C03727	No ID	180.032	12.1129	0.638045	1.8127	0.223041	-0.116638	0.761152	0.374068	0.313547	0.257142	-0.236358	-1.41553	-1.74194	-1.83212
181	C_0044	Mevalolactone	No ID	HMDB06024	131.07	19.4535	0.57524	1.58573	0.707437	-0.0200018	0.229882	1.05341	0.640694	0.00280557	0.0711047	-1.07175	-1.20041	-1.23645
182	A_0029	Mevalonic acid	C00418,C02104	HMDB00227	147.067	8.34559	-0.0159337	1.52221	-0.162252	-1.21183	0.531408	0.825784	0.84148	-0.436054	0.462079	-0.230588	-0.638508	-0.780894
183	C_0113	O-Acetylcarnitine	C02571	HMDB00201	204.122	8.58547	-0.316714	0.380889	0.817035	-0.387565	0.0261949	0.481288	0.0223582	-0.260855	-0.450779	-0.0549775	-0.45561	-0.502721
184	C_0080	2-Aminoadipic acid	C00956	HMDB00510	162.076	10.2099	-0.993738	-0.0484376	0.751683	0.780266	0.155016	1.7122	-0.105969	-0.135427	-0.463003	-0.580909	-1.1033	-0.90056
185	C_0074	Guanine	C00242	HMDB00132	152.062	7.92832	-0.0213032	1.42452	1.38155	0.809844	0.887698	1.01097	-0.420406	-1.2942	-0.97999	-0.657756	-0.805115	-0.37483
186	C_0117	XC0061	-	-	218.138	8.88704	-0.0592171	0.63348	0.331824	0.646563	1.05166	1.74388	-0.538627	-0.805488	-0.435235	-0.80605	-0.921284	-1.14543
187	C_0041	Imidazole-4-acetic acid	C02835	HMDB02024	127.05	7.72651	0.306204	1.55765	0.196336	0.25693	0.173326	2.03009	-0.84063	-1.38944	-1.40932	-0.794099	-1.07115	-0.457625
188	C_0143	Argininosuccinic acid	C03406	HMDB00052	291.129	8.97441	-0.683496	1.19967	0.414405	0.819375	1.65284	1.47287	-1.05301	-1.23614	-1.42444	0.420423	-0.345103	0.0927049
189	A_0030	Xanthine	C00385	HMDB00292	151.026	8.00974	-0.26275	0.673121	0.39203	0.454893	0.403453	0.824129	-1.6196	-1.60473	-1.5011	0.878701	0.468222	0.279233
190	A_0016	N-Acetylglycine	No ID	HMDB00532	116.035	9.26356	0.216686	1.51177	0.414033	-0.226303	0.415837	0.694407	-1.7572	-1.84789	-2.02675	0.384046	0.246156	0.0586404
191	C_0019	N-Ethylglycine	C11735	No ID	104.071	9.48802	-0.12805	0.121183	0.0886026	-0.188264	-0.302252	0.198766	-1.6618	-1.6618	-1.6618	1.06413	0.41869	0.302491
192	A_0059	Sedoheptulose 7-phosphate	C05382	HMDB01068	289.034	9.31917	-1.405	1.45075	0.0832514	-0.145207	0.0810622	0.413064	-1.405	-1.405	-1.405	1.35208	0.747851	1.25252
193	C_0149	S-Methylglutathione	C11347	No ID	322.106	12.3666	0.407445	0.843647	0.544843	0.156537	0.000901583	1.49854	-1.23727	-1.00694	-1.39283	1.24304	1.3749	1.11784
194	C_0034	Betaine aldehyde_+H2O	C00576	HMDB01252	120.101	7.1527	0.862907	1.37594	1.15271	0.943822	1.60224	1.38684	-0.840203	-0.840203	-0.840203	-0.840203	0.460816	0.61675
195	C_0099	Tyr	C00082,C01536,C06420	HMDB00158	182.081	10.6545	0.701335	1.95096	0.857283	0.888886	1.51315	1.62548	-1.15719	-1.22728	-1.22463	-0.320211	-0.407557	-0.51838
196	C_0010	Ala	C00041,C00133,C01401	HMDB00161,HMDB01310	90.0554	8.59286	0.749627	1.69961	1.43134	0.64614	1.46357	1.51478	-1.15959	-1.33809	-1.29261	-0.240786	-0.475378	-0.396509
197	C_0150	NMN	C00455	HMDB00229	335.063	18.2663	0.403654	2.46858	1.03992	0.504634	0.964349	1.47361	-1.11175	-1.25503	-1.30029	-0.0783522	-0.275	-0.588988
198	C_0154	S-Adenosylhomocysteine	C00021	HMDB00939	385.128	8.36763	0.152108	2.26049	0.699054	0.32442	1.5914	1.49053	-1.33259	-0.898481	-1.58722	0.0776936	0.187506	-0.29012
199	A_0071	GMP	C00144	HMDB01397	362.051	8.87244	0.415714	2.40076	0.503659	0.426608	1.43242	1.17627	-1.0067	-0.953005	-1.2001	0.6044	-0.0405896	-0.106381
200	C_0059	Hypoxanthine	C00262	HMDB00157	137.045	10.455	-0.125024	1.78247	1.04471	0.372747	1.73991	1.50572	-0.909253	-0.906762	-1.05596	0.531071	0.42463	0.317899
201	A_0064	UMP	C00105	HMDB00288	323.029	9.47047	0.0742307	2.0395	0.482255	0.174715	1.556	1.44214	-0.742359	-0.704849	-1.10884	1.06387	0.274552	0.30371
202	C_0136	Inosine	C00294	HMDB00195	269.087	17.3745	0.0224497	2.12321	-0.11721	0.153928	0.936575	1.36011	-0.0241657	-0.596988	-0.516772	1.28493	0.466095	0.669483
203	C_0070	Glu	C00025,C00217,C00302	HMDB00148,HMDB03339	149.063	10.2339	0.184139	1.16678	0.726236	-0.000627446	1.09056	1.22522	-0.427167	-0.741203	-1.05307	1.63467	1.06352	0.954475
204	C_0102	N6-Acetyllysine	C02727	HMDB00206	189.123	10.7203	0.357547	1.72546	0.519448	-0.0653435	0.685738	0.80685	-0.357737	-0.33191	-0.655254	1.48105	1.18259	1.08728
205	A_0085	GDP	C00035	HMDB01201	442.017	10.255	-0.0377463	2.28618	-0.151071	-0.896107	0.839009	0.551502	-0.174194	-0.262054	-0.0201452	1.52628	0.623936	0.761906
206	A_0086	XA0065	-	-	445.054	6.72811	-0.0465678	1.93934	1.17559	-0.467652	1.2983	0.833921	0.792592	-0.25933	-0.847383	1.16567	-0.0224911	0.298252
207	A_0017	Succinic acid	C00042	HMDB00254	117.019	20.1275	-0.0850173	1.65093	0.349766	0.475488	1.07736	1.67543	-0.0547037	-0.519373	-0.0114665	0.83759	0.447279	0.11539
208	C_0110	ADMA	C03626	HMDB01539	203.148	7.40414	0.554431	2.1132	0.758498	-0.0134711	1.21369	1.36989	-0.823293	-0.864004	-1.23369	0.688861	0.644405	0.222411
209	C_0056	Asp	C00049,C00402,C16433	HMDB00191,HMDB06483	134.045	10.8293	0.612778	1.62847	1.15483	0.424889	0.90071	1.13896	-1.43641	-1.38383	-1.57281	0.88096	0.368551	0.696602
210	A_0063	CMP	C00055	HMDB00095	322.045	9.29027	0.182167	1.82741	1.2428	0.163941	1.27726	1.28465	-0.888017	-1.48569	-1.70617	0.466791	0.206109	0.187862
211	C_0105	Nω-Methylarginine	No ID	No ID	189.134	7.20725	-0.0232641	1.27151	0.562428	-0.0225179	2.15394	0.925301	-1.0786	-0.933906	-1.53816	1.17285	0.183974	0.624697
212	A_0100	NAD+	C00003	HMDB00902	662.103	6.37084	-0.190324	1.92309	0.630679	-0.236868	1.08934	0.985509	-1.06234	-1.47699	-1.17708	1.42344	0.99895	0.593731
213	A_0069	AMP	C00020	HMDB00045	346.056	9.05526	-0.279529	1.6814	-0.0197108	-0.0935653	0.853311	0.614429	-1.0993	-1.26945	-1.58266	1.85869	1.10432	0.961034
214	C_0029	Pro	C00148,C00763,C16435	HMDB00162,HMDB03411	116.07	10.1736	0.0904689	0.932667	0.77023	-0.426021	0.557201	0.577696	-1.10295	-1.55995	-1.69628	1.55098	1.21003	1.07172
215	A_0013	Fumaric acid	C00122	HMDB00134	115.003	24.2268	-0.128399	0.942171	0.370353	0.040469	0.558569	0.918186	-0.986538	-1.21563	-1.42253	1.55337	0.944453	1.5246
216	A_0023	Malic acid	C00149,C00497,C00711	HMDB00156,HMDB00744	133.014	20.5134	0.188071	1.19851	0.496022	-0.107163	0.588668	0.690725	-0.878646	-0.922344	-1.00822	1.57656	1.26622	1.27335
217	C_0053	Asn	C00152,C01905,C16438	HMDB00168	133.06	9.89222	0.388217	1.28536	0.906018	0.0133572	0.756766	0.846876	-0.948091	-1.12011	-1.18961	1.3912	1.04834	0.993215
218	A_0088	Adenylosuccinic acid	C03794	HMDB00536	462.067	13.2713	0.356111	1.57416	0.524248	-0.0507279	0.89677	0.963891	-1.29316	-1.32685	-1.2727	1.1421	0.729361	0.99631
219	A_0056	myo-Inositol 1-phosphate myo-Inositol 3-phosphate	C01177 C04006	HMDB00213 HMDB06814	259.022	9.93333	0.228196	1.82357	0.0478863	-0.188577	0.390524	0.708871	-0.753229	-0.896281	-1.06112	1.08608	0.398553	0.781124
220	A_0102	NADP+	C00006	HMDB00217	742.069	9.10439	0.542917	1.23111	0.582376	-0.9554	-0.606015	1.0664	-0.0750344	-1.68548	0.0674838	1.03223	-0.188846	0.757266
221	C_0047	cis-4-Hydroxyproline	C03440	HMDB06055	132.064	10.3493	1.16201	2.31062	-0.807274	0.520634	-0.807274	0.93174	-0.807274	-0.807274	1.14879	0.654913	-0.807274	0.709621
222	A_0006	3-Hydroxypropionic acid	C01013	HMDB00700	89.0249	10.1522	-0.235702	4.00694	-0.235702	-0.235702	-0.235702	-0.235702	-0.235702	-0.235702	-0.235702	-0.235702	-0.235702	-0.235702
223	A_0026	Octanoic acid	C06423	HMDB00482	143.107	8.09895	0.719574	1.35236	1.18518	0.983882	-1.48497	0.280196	0.458263	0.372417	0.269396	-1.48497	0.265629	-1.48497
224	C_0023	Diethanolamine	C06772	HMDB04437	106.086	7.35059	-1.16818	0.354813	1.23359	1.38513	-0.602646	0.429189	-0.934989	-0.858148	-1.02329	-0.509692	-0.0939828	-0.744988
225	C_0011	Glycerol	C00116	HMDB00131	93.0546	19.3228	0.205487	-1.52484	0.0535093	-0.289412	-0.694138	0.306819	-0.0232979	-2.56265	-0.18564	-0.587351	0.291938	1.55204
226	C_0111	SDMA	No ID	HMDB03334	203.15	7.52406	1.35046	-1.11791	0.910875	-1.11791	-1.11791	1.97358	0.534012	0.452859	0.309248	-1.11791	-1.11791	0.447846
227	A_0010	3-Hydroxybutyric acid	C01089,C03197	HMDB00011,HMDB00357,HMDB00442	103.04	9.24734	4.00694	-0.235702	-0.235702	-0.235702	-0.235702	-0.235702	-0.235702	-0.235702	-0.235702	-0.235702	-0.235702	-0.235702
