# Supplementary material for: The combination of NAD+-dependent deacetylase gene deletion and the interruption of gluconeogenesis causes increased glucose metabolism in budding yeast
Source: PLoS One. 2018 Mar 26;13(3):e0194942. doi: 10.1371/journal.pone.0194942 (PMC5868833; doi:10.1371/journal.pone.0194942)
Supplement: S2 Table — Green indicates the decrease in metabolites for internal control, and red indicates the increase. (XLSX) [file pone.0194942.s005.xlsx]

## Sheet: Sheet1
PCA score
Principal component	Contribution (%)	BY4742-1	BY4742-2	BY4742-3	fbp1-1	fbp1-2	fbp1-3	hst3 hst4 sir2-1	hst3 hst4 sir2-2	hst3 hst4 sir2-3	hst3 hst4 sir2 fbp1-1	hst3 hst4 sir2 fbp1-2	hst3 hst4 sir2 fbp1-3
PC1	42.3981	-8.45347	-15.9669	-11.4423	-8.30719	-9.24455	-13.7911	8.93854	9.62215	8.43729	14.1288	13.6346	13.8782
PC2	20.8131	-0.592193	-10.8158	-3.20521	0.637965	-3.78865	-6.37296	0.931394	3.6586	3.12212	-11.2777	-8.26595	-8.0087
PC3	12.3111	2.98282	1.44737	2.23985	2.64185	-3.95211	1.74556	9.83572	6.87899	11.8353	-3.98624	-3.30933	-4.85059
PC4	7.70116	0.452597	0.848115	0.742962	0.101951	-4.55925	1.53234	0.638116	-1.75615	1.76943	-0.852034	-1.27036	-1.35362
PC5	4.60804	2.47579	-1.97017	3.11042	3.61697	-9.01775	1.74268	-3.33856	-5.04315	2.11034	1.08954	1.59835	2.11852
PC6	2.1842	0.717991	5.64481	-1.59099	-3.0612	-3.7944	-2.03088	0.487941	0.719352	-0.575388	1.38819	-1.50531	-0.523054
PC7	1.75397	-6.72234	1.33047	-0.00675925	-0.269729	-0.488685	2.86375	0.770774	-1.45167	1.73119	0.633637	-0.483395	-0.674342
PC8	1.53524	1.26236	-1.15367	2.09335	-3.72921	-1.14122	1.92779	2.62676	0.380967	-2.73799	-0.631236	-0.515378	1.05398
PC9	1.24067	-1.57478	-0.170474	1.9067	0.985489	-1.82081	1.0237	-2.22244	4.92157	-2.12204	0.152039	-0.163348	-0.0103434
PC10	0.983032	1.01156	1.58679	-0.989544	-1.38167	0.135805	-0.530419	-2.54924	0.676257	1.86165	-0.231414	0.00420807	0.343298
PC11	0.944385	-0.174329	1.28564	-1.66126	1.93024	-1.11695	-0.202857	2.48513	-0.6398	-2.19291	-1.85251	1.39744	0.700012
PC12	0.784087	0.794537	-1.06839	-0.743074	-2.39259	0.034262	2.78888	-0.234543	-0.334728	0.796861	-0.585474	0.602521	-0.0477274
PC13	0.693021	-0.116965	-0.14325	2.35866	-0.440928	0.188452	-1.79657	0.328233	-0.61169	0.0172401	0.481946	2.03439	-2.43369
PC14	0.616027	0.917609	-0.83148	-1.51913	1.01307	-0.212219	0.958127	0.598792	0.0473175	-0.903051	2.944	-1.39311	-1.71267
PC15	0.568738	-0.224375	0.37974	0.765286	-1.06367	-0.33129	-0.0261613	0.458509	-0.201869	-0.427051	0.559249	0.83399	-1.438
PC16	0.46648	-0.193632	-0.14541	1.4105	-0.203489	0.305617	-0.900195	0.50513	-0.696513	0.208842	1.15692	-2.20375	0.900949
PC17	0.398651	-0.277672	0.0148243	0.811315	-0.0478309	0.0852716	-0.576118	0.39551	-0.202492	-0.0605379	-0.507314	-0.992828	1.44874
