# Supplementary material for: The combination of NAD+-dependent deacetylase gene deletion and the interruption of gluconeogenesis causes increased glucose metabolism in budding yeast
Source: PLoS One. 2018 Mar 26;13(3):e0194942. doi: 10.1371/journal.pone.0194942 (PMC5868833; doi:10.1371/journal.pone.0194942)
Supplement: S3 Table — The fluctuation of metabolites was calculated by wild type as the denominator. The green color indicates the decrease in metabolites for wild-type cells, and red indicates the increase. The P-value matrix contains the Welch's t-test (*<0.05, **<0.01, ***<0.001) compared with the value of wild-type cells). (XLSX) [file pone.0194942.s006.xlsx]

## Sheet: Sheet1
Categories of KEGG metabolic pathways
Pathway Cluster	ID	Compound name	Comparative Analysis
			fbp1 vs WT			hst3 hst4 sir2 vs WT			hst3 hst4 sir2 fbp1 vs WT
			Ratio ¶	p-value ||		Ratio ¶	p-value ||		Ratio ¶	p-value ||
ABC transporter	C_0007	Putrescine	1.70284	0.45792		0.611831	0.1033		2.77176	0.011449	*
ABC transporter	C_0001	Urea	1.23697	0.10918		1.37746	0.046349	*	1.95175	0.0021611	**
ABC transporter	C_0134	Thiamine	1.0914	0.36746		1.14463	0.080015		0.853471	0.096503
ABC transporter	C_0051	Ile	1.01009	0.8873		0.551191	0.010614	*	0.563995	0.012648	*
ABC transporter	C_0070	Glu	1.00962	0.8777		0.826282	0.018562	*	1.06367	0.21774
ABC transporter	C_0072	Met	1.00518	0.95057		0.72324	0.039851	*	0.626619	0.013245	*
ABC transporter	C_0095	Arg	1.00476	0.97233		1.34871	0.057957		1.56287	0.0069392	**
ABC transporter	C_0031	Val	1.00443	0.95368		0.587825	0.013491	*	0.614581	0.016277	*
ABC transporter	C_0021	Choline	0.998959	0.98922		0.544509	0.0094151	**	0.851902	0.11535
ABC transporter	C_0052	Leu	0.994621	0.94126		0.557561	0.0077821	**	0.594655	0.0097824	**
ABC transporter	C_0085	Phe	0.986682	0.88047		0.546289	0.014657	*	0.618557	0.020526	*
ABC transporter	C_0010	Ala	0.985176	0.84102		0.55597	0.0099851	**	0.710964	0.022511	*
ABC transporter	C_0057	Ornithine	0.984715	0.92464		1.15118	0.33452		2.55106	0.00022321	***
ABC transporter	C_0069	Lys	0.983862	0.90503		0.750223	0.042106	*	0.906909	0.2505
ABC transporter	C_0022	Ser	0.973349	0.69494		0.503765	0.0082786	**	0.549196	0.0096086	**
ABC transporter	C_0033	Thr	0.962086	0.60549		0.52768	0.005113	**	0.459376	0.0042879	**
ABC transporter	C_0056	Asp	0.955702	0.44265		0.62959	0.010402	*	0.931047	0.23935
ABC transporter	C_0029	Pro	0.952563	0.44045		0.730879	0.0041982	**	1.08921	0.10105
ABC transporter	C_0005	Gly	0.952511	0.5878		0.42277	0.010764	*	0.506283	0.015026	*
ABC transporter	C_0068	Gln	0.920362	0.253		1.14618	0.054408		2.26668	0.00050658	***
ABC transporter	C_0077	His	0.914347	0.35488		0.517694	0.0077469	**	0.496094	0.014864	*
ABC transporter	C_0049	5-Amino-4-oxovaleric acid	0.908846	0.71943		0.282613	0.0059989	**	0.258283	0.011884	*
ABC transporter	C_0082	Carnitine	0.818942	0.079477		0.916501	0.26293		1.55964	0.0024533	**
ABC transporter	C_0067	Spermidine	0.760726	0.23763		0.263731	0.012954	*	0.175937	0.00036623	***
ABC transporter	C_0148	Glutathione (GSH)	0.703893	0.47673		0.383751	0.087055		0.0892957	0.01305	*
ABC transporter	A_0037	Glycerol 3-phosphate	N.A.	N.A.		1<	N.A.		1<	N.A.
ABC transporter	-	2-Aminoethylphosphonic acid	-	-		-	-		-	-
ABC transporter	-	Betaine	-	-		-	-		-	-
ABC transporter	-	Cystine	-	-		-	-		-	-
ABC transporter	-	Galacturonic acid	-	-		-	-		-	-
ABC transporter	-	N-Acetylglucosamine	-	-		-	-		-	-
ABC transporter	-	Octopine	-	-		-	-		-	-
ABC transporter	-	Taurine	-	-		-	-		-	-
Pathway Cluster	ID	Compound name	Comparative Analysis
			fbp1 vs WT			hst3 hst4 sir2 vs WT			hst3 hst4 sir2 fbp1 vs WT
			Ratio ¶	p-value ||		Ratio ¶	p-value ||		Ratio ¶	p-value ||
Alanine, aspartic acid synthesis	C_0143	Argininosuccinic acid	1.25155	0.19936		0.612457	0.10006		0.936367	0.69901
Alanine, aspartic acid synthesis	A_0013	Fumaric acid	1.03071	0.79591		0.55663	0.022805	*	1.26169	0.072285
Alanine, aspartic acid synthesis	C_0010	Ala	0.985176	0.84102		0.55597	0.0099851	**	0.710964	0.022511	*
Alanine, aspartic acid synthesis	C_0056	Asp	0.955702	0.44265		0.62959	0.010402	*	0.931047	0.23935
Alanine, aspartic acid synthesis	C_0053	Asn	0.946256	0.43547		0.67408	0.012561	*	1.04763	0.39956
Alanine, aspartic acid synthesis	A_0088	Adenylosuccinic acid	0.937914	0.69146		0.38864	0.030762	*	1.0398	0.75836
Alanine, aspartic acid synthesis	A_0040	N-Carbamoylaspartic acid	N.A.	N.A.		1<	N.A.		1<	N.A.
Alanine, aspartic acid synthesis	-	N-Acetylaspartic acid	-	-		-	-		-	-
Pathway Cluster	ID	Compound name	Comparative Analysis
			fbp1 vs WT			hst3 hst4 sir2 vs WT			hst3 hst4 sir2 fbp1 vs WT
			Ratio ¶	p-value ||		Ratio ¶	p-value ||		Ratio ¶	p-value ||
Arginine, proline synthesis	C_0070	Glu	1.00962	0.8777		0.826282	0.018562	*	1.06367	0.21774
Arginine, proline synthesis	A_0004	Pyruvic acid	0.979731	N.A.		<1	N.A.		<1	N.A.
Arginine, proline synthesis	C_0029	Pro	0.952563	0.44045		0.730879	0.0041982	**	1.08921	0.10105
Arginine, proline synthesis	C_0026	1-Pyrroline 5-carboxylic acid	0.737693	N.A.		1.46358	N.A.		1.03416	N.A.
Arginine, proline synthesis	-	5-Aminovaleric acid	-	-		-	-		-	-
Arginine, proline synthesis	-	Glyoxylic acid	-	-		-	-		-	-
Arginine, proline synthesis	-	Pyrrole-2-carboxylic acid	-	-		-	-		-	-
Arginine, proline synthesis	-	trans-4-Hydroxyproline	-	-		-	-		-	-
Pathway Cluster	ID	Compound name	Comparative Analysis
			fbp1 vs WT			hst3 hst4 sir2 vs WT			hst3 hst4 sir2 fbp1 vs WT
			Ratio ¶	p-value ||		Ratio ¶	p-value ||		Ratio ¶	p-value ||
Inositol phophate metabolism	A_0056	myo-Inositol 1-phosphate	0.93459	0.5721		0.735339	0.10131		1.00914	0.93319
Inositol phophate metabolism	A_0056	myo-Inositol 3-phosphate	0.93459	0.5721		0.735339	0.10131		1.00914	0.93319
Inositol phophate metabolism	A_0054	Glucose 6-phosphate	N.A.	N.A.		1<	N.A.		1<	N.A.
Inositol phophate metabolism	-	Acetyl CoA_divalent	-	-		-	-		-	-
Inositol phophate metabolism	-	Dihydroxyacetone phosphate	-	-		-	-		-	-
Inositol phophate metabolism	-	Glucuronic acid	-	-		-	-		-	-
Inositol phophate metabolism	-	Glyceraldehyde 3-phosphate	-	-		-	-		-	-
Inositol phophate metabolism	-	Phytic acid_divalent	-	-		-	-		-	-
Pathway Cluster	ID	Compound name	Comparative Analysis
			fbp1 vs WT			hst3 hst4 sir2 vs WT			hst3 hst4 sir2 fbp1 vs WT
			Ratio ¶	p-value ||		Ratio ¶	p-value ||		Ratio ¶	p-value ||
Caffeine metabolism	A_0030	Xanthine	1.07721	0.41308		0.515045	0.020347	*	1.07227	0.45846
Caffeine metabolism	C_0098	Theobromine	0.97047	0.7206		1.08989	0.18708		1.11303	0.12835
Caffeine metabolism	-	Caffeine	-	-		-	-		-	-
Caffeine metabolism	-	Glyoxylic acid	-	-		-	-		-	-
Caffeine metabolism	-	Xanthosine	-	-		-	-		-	-
Pathway Cluster	ID	Compound name	Comparative Analysis
			fbp1 vs WT			hst3 hst4 sir2 vs WT			hst3 hst4 sir2 fbp1 vs WT
			Ratio ¶	p-value ||		Ratio ¶	p-value ||		Ratio ¶	p-value ||
Calcium signal transduction	A_0101	NADH	0.832876	0.41879		1.02891	0.86899		1.87303	0.0040253	**
Calcium signal transduction	A_0095	ATP	0.761214	0.060286		1.83102	0.032526	*	1.47103	0.059491
Calcium signal transduction	-	cAMP	-	-		-	-		-	-
Pathway Cluster	ID	Compound name	Comparative Analysis
			fbp1 vs WT			hst3 hst4 sir2 vs WT			hst3 hst4 sir2 fbp1 vs WT
			Ratio ¶	p-value ||		Ratio ¶	p-value ||		Ratio ¶	p-value ||
galactose metabolism	A_0097	UDP-glucose	0.874223	0.12745		2.48353	0.0086578	**	3.16591	0.0014047	**
galactose metabolism	A_0097	UDP-galactose	0.874223	0.12745		2.48353	0.0086578	**	3.16591	0.0014047	**
galactose metabolism	A_0054	Glucose 6-phosphate	N.A.	N.A.		1<	N.A.		1<	N.A.
galactose metabolism	-	Dihydroxyacetone phosphate	-	-		-	-		-	-
galactose metabolism	-	Galactosamine	-	-		-	-		-	-
galactose metabolism	-	Galactose 1-phosphate	-	-		-	-		-	-
galactose metabolism	-	Glucose 1-phosphate	-	-		-	-		-	-
galactose metabolism	-	Glyceraldehyde 3-phosphate	-	-		-	-		-	-
Pathway Cluster	ID	Compound name	Comparative Analysis
			fbp1 vs WT			hst3 hst4 sir2 vs WT			hst3 hst4 sir2 fbp1 vs WT
			Ratio ¶	p-value ||		Ratio ¶	p-value ||		Ratio ¶	p-value ||
Citrate cycle (TCA cycle)	A_0017	Succinic acid	1.08468	0.52853		0.838632	0.24664		0.966747	0.78234
Citrate cycle (TCA cycle)	A_0013	Fumaric acid	1.03071	0.79591		0.55663	0.022805	*	1.26169	0.072285
Citrate cycle (TCA cycle)	A_0023	Malic acid	0.937195	0.57764		0.585191	0.0329	*	1.19747	0.11871
Citrate cycle (TCA cycle)	A_0045	Citric acid	0.888001	0.21138		1.23016	0.030479	*	2.23985	0.00055616	***
Citrate cycle (TCA cycle)	-	2-Oxoglutaric acid	-	-		-	-		-	-
Citrate cycle (TCA cycle)	-	Acetyl CoA_divalent	-	-		-	-		-	-
Citrate cycle (TCA cycle)	-	Isocitric acid	-	-		-	-		-	-
Citrate cycle (TCA cycle)	-	Succinyl CoA_divalent	-	-		-	-		-	-
Citrate cycle (TCA cycle)	-	cis-Aconitic acid	-	-		-	-		-	-
Pathway Cluster	ID	Compound name	Comparative Analysis
			fbp1 vs WT			hst3 hst4 sir2 vs WT			hst3 hst4 sir2 fbp1 vs WT
			Ratio ¶	p-value ||		Ratio ¶	p-value ||		Ratio ¶	p-value ||
Glyoxylate and dicarboxylate metabolism	A_0017	Succinic acid	1.08468	0.52853		0.838632	0.24664		0.966747	0.78234
Glyoxylate and dicarboxylate metabolism	A_0011	Glyceric acid	1.03181	0.81912		0.550281	0.012925	*	0.629501	0.015404	*
Glyoxylate and dicarboxylate metabolism	A_0004	Pyruvic acid	0.979731	N.A.		<1	N.A.		<1	N.A.
Glyoxylate and dicarboxylate metabolism	A_0023	Malic acid	0.937195	0.57764		0.585191	0.0329	*	1.19747	0.11871
Glyoxylate and dicarboxylate metabolism	A_0045	Citric acid	0.888001	0.21138		1.23016	0.030479	*	2.23985	0.00055616	***
Glyoxylate and dicarboxylate metabolism	A_0042	3-Phosphoglyceric acid	0.833152	0.15252		0.537307	0.017688	*	0.49005	0.016702	*
Glyoxylate and dicarboxylate metabolism	-	2-Oxoglutaric acid	-	-		-	-		-	-
Glyoxylate and dicarboxylate metabolism	-	Acetyl CoA_divalent	-	-		-	-		-	-
Glyoxylate and dicarboxylate metabolism	-	Glycolic acid	-	-		-	-		-	-
Glyoxylate and dicarboxylate metabolism	-	Glyoxylic acid	-	-		-	-		-	-
Glyoxylate and dicarboxylate metabolism	-	Isocitric acid	-	-		-	-		-	-
Glyoxylate and dicarboxylate metabolism	-	Methylmalonyl CoA_divalent	-	-		-	-		-	-
Glyoxylate and dicarboxylate metabolism	-	Propionyl CoA_divalent	-	-		-	-		-	-
Glyoxylate and dicarboxylate metabolism	-	Ribulose 1,5-diphosphate	-	-		-	-		-	-
Glyoxylate and dicarboxylate metabolism	-	Succinyl CoA_divalent	-	-		-	-		-	-
Glyoxylate and dicarboxylate metabolism	-	Tartaric acid	-	-		-	-		-	-
Glyoxylate and dicarboxylate metabolism	-	cis-Aconitic acid	-	-		-	-		-	-
Pathway Cluster	ID	Compound name	Comparative Analysis
			fbp1 vs WT			hst3 hst4 sir2 vs WT			hst3 hst4 sir2 fbp1 vs WT
			Ratio ¶	p-value ||		Ratio ¶	p-value ||		Ratio ¶	p-value ||
Glycine, serine and threonine metabolism	C_0035	Cys	1.24591	0.28608		0.558539	0.13702		0.40016	0.064532
Glycine, serine and threonine metabolism	C_0034	Betaine aldehyde_+H2O	1.09156	0.50352		<1	N.A.		0.699736	0.042555	*
Glycine, serine and threonine metabolism	C_0032	Homoserine	1.06895	0.45318		1.45195	0.010534	*	2.77296	4.8706e-05	***
Glycine, serine and threonine metabolism	A_0011	Glyceric acid	1.03181	0.81912		0.550281	0.012925	*	0.629501	0.015404	*
Glycine, serine and threonine metabolism	C_0021	Choline	0.998959	0.98922		0.544509	0.0094151	**	0.851902	0.11535
Glycine, serine and threonine metabolism	C_0114	Trp	0.986293	0.86158		0.489176	0.0031085	**	0.520916	0.0055414	**
Glycine, serine and threonine metabolism	A_0004	Pyruvic acid	0.979731	N.A.		<1	N.A.		<1	N.A.
Glycine, serine and threonine metabolism	C_0022	Ser	0.973349	0.69494		0.503765	0.0082786	**	0.549196	0.0096086	**
Glycine, serine and threonine metabolism	C_0033	Thr	0.962086	0.60549		0.52768	0.005113	**	0.459376	0.0042879	**
Glycine, serine and threonine metabolism	C_0056	Asp	0.955702	0.44265		0.62959	0.010402	*	0.931047	0.23935
Glycine, serine and threonine metabolism	C_0005	Gly	0.952511	0.5878		0.42277	0.010764	*	0.506283	0.015026	*
Glycine, serine and threonine metabolism	C_0049	5-Amino-4-oxovaleric acid	0.908846	0.71943		0.282613	0.0059989	**	0.258283	0.011884	*
Glycine, serine and threonine metabolism	C_0120	Cystathionine	0.891137	0.15543		0.318298	0.0054241	**	0.359493	0.0056569	**
Glycine, serine and threonine metabolism	A_0042	3-Phosphoglyceric acid	0.833152	0.15252		0.537307	0.017688	*	0.49005	0.016702	*
Glycine, serine and threonine metabolism	-	1,3-Diaminopropane	-	-		-	-		-	-
Glycine, serine and threonine metabolism	-	2,4-Diaminobutyric acid	-	-		-	-		-	-
Glycine, serine and threonine metabolism	-	2-Oxobutyric acid	-	-		-	-		-	-
Glycine, serine and threonine metabolism	-	Betaine	-	-		-	-		-	-
Glycine, serine and threonine metabolism	-	Creatine	-	-		-	-		-	-
Glycine, serine and threonine metabolism	-	Ectoine	-	-		-	-		-	-
Glycine, serine and threonine metabolism	-	Glyoxylic acid	-	-		-	-		-	-
Glycine, serine and threonine metabolism	-	Guanidoacetic acid	-	-		-	-		-	-
Glycine, serine and threonine metabolism	-	Isopropanolamine	-	-		-	-		-	-
Glycine, serine and threonine metabolism	-	N,N-Dimethylglycine	-	-		-	-		-	-
Glycine, serine and threonine metabolism	-	O-Phosphoserine	-	-		-	-		-	-
Glycine, serine and threonine metabolism	-	Sarcosine	-	-		-	-		-	-
Pathway Cluster	ID	Compound name	Comparative Analysis
			fbp1 vs WT			hst3 hst4 sir2 vs WT			hst3 hst4 sir2 fbp1 vs WT
			Ratio ¶	p-value ||		Ratio ¶	p-value ||		Ratio ¶	p-value ||
Glycerophospholipid metabolism	A_0025	Ethanolamine phosphate	1.15987	0.41318		0.508141	0.069252		0.581191	0.091652
Glycerophospholipid metabolism	C_0023	Diethanolamine	1.09971	0.78603		0.592227	0.26362		0.777145	0.4929
Glycerophospholipid metabolism	C_0021	Choline	0.998959	0.98922		0.544509	0.0094151	**	0.851902	0.11535
Glycerophospholipid metabolism	C_0100	Phosphorylcholine	0.990046	0.92553		0.923598	0.45542		0.762442	0.09455
Glycerophospholipid metabolism	C_0133	Glycerophosphocholine	0.989374	0.91547		0.940061	0.51067		1.31652	0.046879	*
Glycerophospholipid metabolism	A_0093	CDP-choline	0.928888	0.58941		1.01842	0.9299		1.3312	0.076928
Glycerophospholipid metabolism	A_0037	Glycerol 3-phosphate	N.A.	N.A.		1<	N.A.		1<	N.A.
Glycerophospholipid metabolism	-	Acetylcholine	-	-		-	-		-	-
Glycerophospholipid metabolism	-	Dihydroxyacetone phosphate	-	-		-	-		-	-
Glycerophospholipid metabolism	-	Triethanolamine	-	-		-	-		-	-
Pathway Cluster	ID	Compound name	Comparative Analysis
			fbp1 vs WT			hst3 hst4 sir2 vs WT			hst3 hst4 sir2 fbp1 vs WT
			Ratio ¶	p-value ||		Ratio ¶	p-value ||		Ratio ¶	p-value ||
Glycerolipid metabolism	A_0011	Glyceric acid	1.03181	0.81912		0.550281	0.012925	*	0.629501	0.015404	*
Glycerolipid metabolism	A_0097	UDP-glucose	0.874223	0.12745		2.48353	0.0086578	**	3.16591	0.0014047	**
Glycerolipid metabolism	A_0042	3-Phosphoglyceric acid	0.833152	0.15252		0.537307	0.017688	*	0.49005	0.016702	*
Glycerolipid metabolism	A_0037	Glycerol 3-phosphate	N.A.	N.A.		1<	N.A.		1<	N.A.
Glycerolipid metabolism	-	Dihydroxyacetone phosphate	-	-		-	-		-	-
Glycerolipid metabolism	-	Propionyl CoA_divalent	-	-		-	-		-	-
Pathway Cluster	ID	Compound name	Comparative Analysis
			fbp1 vs WT			hst3 hst4 sir2 vs WT			hst3 hst4 sir2 fbp1 vs WT
			Ratio ¶	p-value ||		Ratio ¶	p-value ||		Ratio ¶	p-value ||
Glucosinolate biosynthesis	C_0099	Tyr	1.03598	0.72804		0.505436	0.026032	*	0.6696	0.053613
Glucosinolate biosynthesis	C_0051	Ile	1.01009	0.8873		0.551191	0.010614	*	0.563995	0.012648	*
Glucosinolate biosynthesis	C_0072	Met	1.00518	0.95057		0.72324	0.039851	*	0.626619	0.013245	*
Glucosinolate biosynthesis	C_0031	Val	1.00443	0.95368		0.587825	0.013491	*	0.614581	0.016277	*
Glucosinolate biosynthesis	C_0052	Leu	0.994621	0.94126		0.557561	0.0077821	**	0.594655	0.0097824	**
Glucosinolate biosynthesis	C_0085	Phe	0.986682	0.88047		0.546289	0.014657	*	0.618557	0.020526	*
Glucosinolate biosynthesis	C_0114	Trp	0.986293	0.86158		0.489176	0.0031085	**	0.520916	0.0055414	**
Glucosinolate biosynthesis	-	2-Oxoisovaleric acid	-	-		-	-		-	-
Glucosinolate biosynthesis	-	3-Methyl-2-oxovaleric acid	-	-		-	-		-	-
Glucosinolate biosynthesis	-	4-Methyl-2-oxovaleric acid	-	-		-	-		-	-
Glucosinolate biosynthesis	-	4-Methylthio-2-oxobutyric acid	-	-		-	-		-	-
Pathway Cluster	ID	Compound name	Comparative Analysis
			fbp1 vs WT			hst3 hst4 sir2 vs WT			hst3 hst4 sir2 fbp1 vs WT
			Ratio ¶	p-value ||		Ratio ¶	p-value ||		Ratio ¶	p-value ||
Glutathione metabolism	C_0007	Putrescine	1.70284	0.45792		0.611831	0.1033		2.77176	0.011449	*
Glutathione metabolism	C_0035	Cys	1.24591	0.28608		0.558539	0.13702		0.40016	0.064532
Glutathione metabolism	A_0019	5-Oxoproline	1.06617	0.67127		0.398861	0.012353	*	0.379488	0.010177	*
Glutathione metabolism	C_0070	Glu	1.00962	0.8777		0.826282	0.018562	*	1.06367	0.21774
Glutathione metabolism	C_0057	Ornithine	0.984715	0.92464		1.15118	0.33452		2.55106	0.00022321	***
Glutathione metabolism	C_0005	Gly	0.952511	0.5878		0.42277	0.010764	*	0.506283	0.015026	*
Glutathione metabolism	A_0102	NADP+	0.929177	0.2637		0.899421	0.12482		0.981229	0.59736
Glutathione metabolism	C_0067	Spermidine	0.760726	0.23763		0.263731	0.012954	*	0.175937	0.00036623	***
Glutathione metabolism	C_0129	γ-Glu-Cys	0.726487	0.52512		0.569307	0.33492		0.148711	0.01782	*
Glutathione metabolism	C_0148	Glutathione (GSH)	0.703893	0.47673		0.383751	0.087055		0.0892957	0.01305	*
Glutathione metabolism	-	Acetyl CoA_divalent	-	-		-	-		-	-
Glutathione metabolism	-	Ascorbic acid	-	-		-	-		-	-
Glutathione metabolism	-	Cadaverine	-	-		-	-		-	-
Glutathione metabolism	-	Cys-Gly	-	-		-	-		-	-
Glutathione metabolism	-	NADPH_divalent	-	-		-	-		-	-
Glutathione metabolism	-	Spermine	-	-		-	-		-	-
Pathway Cluster	ID	Compound name	Comparative Analysis
			fbp1 vs WT			hst3 hst4 sir2 vs WT			hst3 hst4 sir2 fbp1 vs WT
			Ratio ¶	p-value ||		Ratio ¶	p-value ||		Ratio ¶	p-value ||
D-Glutamine and D-glutamate metabolism	A_0017	Succinic acid	1.08468	0.52853		0.838632	0.24664		0.966747	0.78234
D-Glutamine and D-glutamate metabolism	C_0017	GABA	1.01012	0.90263		0.799114	0.044465	*	0.850094	0.095404
D-Glutamine and D-glutamate metabolism	C_0070	Glu	1.00962	0.8777		0.826282	0.018562	*	1.06367	0.21774
D-Glutamine and D-glutamate metabolism	A_0004	Pyruvic acid	0.979731	N.A.		<1	N.A.		<1	N.A.
D-Glutamine and D-glutamate metabolism	C_0068	Gln	0.920362	0.253		1.14618	0.054408		2.26668	0.00050658	***
D-Glutamine and D-glutamate metabolism	C_0026	1-Pyrroline 5-carboxylic acid	0.737693	N.A.		1.46358	N.A.		1.03416	N.A.
D-Glutamine and D-glutamate metabolism	-	2-Oxoglutaric acid	-	-		-	-		-	-
D-Glutamine and D-glutamate metabolism	-	Carbamoylphosphate	-	-		-	-		-	-
D-Glutamine and D-glutamate metabolism	-	Glucosamine 6-phosphate	-	-		-	-		-	-
D-Glutamine and D-glutamate metabolism	-	Succinic semialdehyde	-	-		-	-		-	-
Pathway Cluster	ID	Compound name	Comparative Analysis
			fbp1 vs WT			hst3 hst4 sir2 vs WT			hst3 hst4 sir2 fbp1 vs WT
			Ratio ¶	p-value ||		Ratio ¶	p-value ||		Ratio ¶	p-value ||
Synthesis and degradation of ketone bodies	A_0010	3-Hydroxybutyric acid	<1	N.A.		<1	N.A.		<1	N.A.
Synthesis and degradation of ketone bodies	-	Acetoacetic acid	-	-		-	-		-	-
Synthesis and degradation of ketone bodies	-	Acetyl CoA_divalent	-	-		-	-		-	-
Pathway Cluster	ID	Compound name	Comparative Analysis
			fbp1 vs WT			hst3 hst4 sir2 vs WT			hst3 hst4 sir2 fbp1 vs WT
			Ratio ¶	p-value ||		Ratio ¶	p-value ||		Ratio ¶	p-value ||
Cyanoamino acid metabolism	C_0099	Tyr	1.03598	0.72804		0.505436	0.026032	*	0.6696	0.053613
Cyanoamino acid metabolism	C_0070	Glu	1.00962	0.8777		0.826282	0.018562	*	1.06367	0.21774
Cyanoamino acid metabolism	C_0010	Ala	0.985176	0.84102		0.55597	0.0099851	**	0.710964	0.022511	*
Cyanoamino acid metabolism	C_0022	Ser	0.973349	0.69494		0.503765	0.0082786	**	0.549196	0.0096086	**
Cyanoamino acid metabolism	C_0056	Asp	0.955702	0.44265		0.62959	0.010402	*	0.931047	0.23935
Cyanoamino acid metabolism	C_0005	Gly	0.952511	0.5878		0.42277	0.010764	*	0.506283	0.015026	*
Cyanoamino acid metabolism	C_0053	Asn	0.946256	0.43547		0.67408	0.012561	*	1.04763	0.39956
Cyanoamino acid metabolism	-	3-Aminopropionitrile	-	-		-	-		-	-
Cyanoamino acid metabolism	-	Cystine	-	-		-	-		-	-
Cyanoamino acid metabolism	-	β-Cyanoalanine	-	-		-	-		-	-
Pathway Cluster	ID	Compound name	Comparative Analysis
			fbp1 vs WT			hst3 hst4 sir2 vs WT			hst3 hst4 sir2 fbp1 vs WT
			Ratio ¶	p-value ||		Ratio ¶	p-value ||		Ratio ¶	p-value ||
Cysteine metabolism	C_0035	Cys	1.24591	0.28608		0.558539	0.13702		0.40016	0.064532
Cysteine metabolism	C_0147	Glutathione (GSSG)_divalent	1.11758	0.77635		1.05725	0.85044		1.57692	0.052828
Cysteine metabolism	C_0032	Homoserine	1.06895	0.45318		1.45195	0.010534	*	2.77296	4.8706e-05	***
Cysteine metabolism	C_0081	O-Acetylhomoserine	1.06263	0.6225		0.872971	0.33832		<1	N.A.
Cysteine metabolism	C_0010	Ala	0.985176	0.84102		0.55597	0.0099851	**	0.710964	0.022511	*
Cysteine metabolism	A_0004	Pyruvic acid	0.979731	N.A.		<1	N.A.		<1	N.A.
Cysteine metabolism	C_0022	Ser	0.973349	0.69494		0.503765	0.0082786	**	0.549196	0.0096086	**
Cysteine metabolism	C_0056	Asp	0.955702	0.44265		0.62959	0.010402	*	0.931047	0.23935
Cysteine metabolism	C_0120	Cystathionine	0.891137	0.15543		0.318298	0.0054241	**	0.359493	0.0056569	**
Cysteine metabolism	C_0148	Glutathione (GSH)	0.703893	0.47673		0.383751	0.087055		0.0892957	0.01305	*
Cysteine metabolism	-	2-Oxobutyric acid	-	-		-	-		-	-
Cysteine metabolism	-	Cysteic acid	-	-		-	-		-	-
Cysteine metabolism	-	Cysteinesulfinic acid	-	-		-	-		-	-
Cysteine metabolism	-	Cystine	-	-		-	-		-	-
Cysteine metabolism	-	Homocysteine	-	-		-	-		-	-
Cysteine metabolism	-	O-Acetylserine	-	-		-	-		-	-
Cysteine metabolism	-	O-Succinylhomoserine	-	-		-	-		-	-
Cysteine metabolism	-	S-Sulfocysteine	-	-		-	-		-	-
Pathway Cluster	ID	Compound name	Comparative Analysis
			fbp1 vs WT			hst3 hst4 sir2 vs WT			hst3 hst4 sir2 fbp1 vs WT
			Ratio ¶	p-value ||		Ratio ¶	p-value ||		Ratio ¶	p-value ||
Synaptic vesicle cycle	C_0017	GABA	1.01012	0.90263		0.799114	0.044465	*	0.850094	0.095404
Synaptic vesicle cycle	C_0070	Glu	1.00962	0.8777		0.826282	0.018562	*	1.06367	0.21774
Synaptic vesicle cycle	C_0005	Gly	0.952511	0.5878		0.42277	0.010764	*	0.506283	0.015026	*
Synaptic vesicle cycle	A_0095	ATP	0.761214	0.060286		1.83102	0.032526	*	1.47103	0.059491
Synaptic vesicle cycle	-	Acetylcholine	-	-		-	-		-	-
Synaptic vesicle cycle	-	Dopamine	-	-		-	-		-	-
Synaptic vesicle cycle	-	Histamine	-	-		-	-		-	-
Synaptic vesicle cycle	-	Noradrenaline	-	-		-	-		-	-
Synaptic vesicle cycle	-	Serotonin	-	-		-	-		-	-
Pathway Cluster	ID	Compound name	Comparative Analysis
			fbp1 vs WT			hst3 hst4 sir2 vs WT			hst3 hst4 sir2 fbp1 vs WT
			Ratio ¶	p-value ||		Ratio ¶	p-value ||		Ratio ¶	p-value ||
Sphingolipid metabolism	A_0025	Ethanolamine phosphate	1.15987	0.41318		0.508141	0.069252		0.581191	0.091652
Sphingolipid metabolism	C_0022	Ser	0.973349	0.69494		0.503765	0.0082786	**	0.549196	0.0096086	**
Sphingolipid metabolism	-	Psychosine	-	-		-	-		-	-
Pathway Cluster	ID	Compound name	Comparative Analysis
			fbp1 vs WT			hst3 hst4 sir2 vs WT			hst3 hst4 sir2 fbp1 vs WT
			Ratio ¶	p-value ||		Ratio ¶	p-value ||		Ratio ¶	p-value ||
Zeatin biosynthesis	C_0144	5'-Deoxy-5'-methylthioadenosine	1.14417	0.50992		2.91521	0.031782	*	5.96714	0.0010061	**
Zeatin biosynthesis	C_0058	Adenine	1.07454	0.60601		1.16873	0.45787		2.27754	0.0011028	**
Zeatin biosynthesis	A_0069	AMP	0.999633	0.99713		0.754843	0.094921		1.11684	0.30435
Zeatin biosynthesis	C_0155	S-Adenosylmethionine	0.942519	0.72898		2.40141	0.0028384	**	4.38857	0.0014564	**
Zeatin biosynthesis	A_0084	ADP	0.917132	0.39103		1.16471	0.13149		1.40039	0.012924	*
Zeatin biosynthesis	A_0078	UDP	0.878253	0.14762		1.3295	0.0073188	**	1.40057	0.006159	**
Zeatin biosynthesis	A_0097	UDP-glucose	0.874223	0.12745		2.48353	0.0086578	**	3.16591	0.0014047	**
Zeatin biosynthesis	A_0095	ATP	0.761214	0.060286		1.83102	0.032526	*	1.47103	0.059491
Zeatin biosynthesis	-	O-Acetylserine	-	-		-	-		-	-
Zeatin biosynthesis	-	trans-Zeatin	-	-		-	-		-	-
Pathway Cluster	ID	Compound name	Comparative Analysis
			fbp1 vs WT			hst3 hst4 sir2 vs WT			hst3 hst4 sir2 fbp1 vs WT
			Ratio ¶	p-value ||		Ratio ¶	p-value ||		Ratio ¶	p-value ||
Protein digestion and absorption	C_0007	Putrescine	1.70284	0.45792		0.611831	0.1033		2.77176	0.011449	*
Protein digestion and absorption	C_0035	Cys	1.24591	0.28608		0.558539	0.13702		0.40016	0.064532
Protein digestion and absorption	A_0002	Propionic acid	1.15733	N.A.		<1	N.A.		<1	N.A.
Protein digestion and absorption	C_0099	Tyr	1.03598	0.72804		0.505436	0.026032	*	0.6696	0.053613
Protein digestion and absorption	C_0051	Ile	1.01009	0.8873		0.551191	0.010614	*	0.563995	0.012648	*
Protein digestion and absorption	C_0070	Glu	1.00962	0.8777		0.826282	0.018562	*	1.06367	0.21774
Protein digestion and absorption	C_0072	Met	1.00518	0.95057		0.72324	0.039851	*	0.626619	0.013245	*
Protein digestion and absorption	C_0095	Arg	1.00476	0.97233		1.34871	0.057957		1.56287	0.0069392	**
Protein digestion and absorption	C_0031	Val	1.00443	0.95368		0.587825	0.013491	*	0.614581	0.016277	*
Protein digestion and absorption	C_0052	Leu	0.994621	0.94126		0.557561	0.0077821	**	0.594655	0.0097824	**
Protein digestion and absorption	C_0085	Phe	0.986682	0.88047		0.546289	0.014657	*	0.618557	0.020526	*
Protein digestion and absorption	C_0114	Trp	0.986293	0.86158		0.489176	0.0031085	**	0.520916	0.0055414	**
Protein digestion and absorption	C_0010	Ala	0.985176	0.84102		0.55597	0.0099851	**	0.710964	0.022511	*
Protein digestion and absorption	C_0069	Lys	0.983862	0.90503		0.750223	0.042106	*	0.906909	0.2505
Protein digestion and absorption	C_0022	Ser	0.973349	0.69494		0.503765	0.0082786	**	0.549196	0.0096086	**
Protein digestion and absorption	C_0033	Thr	0.962086	0.60549		0.52768	0.005113	**	0.459376	0.0042879	**
Protein digestion and absorption	C_0061	Tyramine	0.960982	0.70684		1.22615	0.058627		0.845478	0.13726
Protein digestion and absorption	C_0056	Asp	0.955702	0.44265		0.62959	0.010402	*	0.931047	0.23935
Protein digestion and absorption	C_0029	Pro	0.952563	0.44045		0.730879	0.0041982	**	1.08921	0.10105
Protein digestion and absorption	C_0005	Gly	0.952511	0.5878		0.42277	0.010764	*	0.506283	0.015026	*
Protein digestion and absorption	C_0053	Asn	0.946256	0.43547		0.67408	0.012561	*	1.04763	0.39956
Protein digestion and absorption	C_0068	Gln	0.920362	0.253		1.14618	0.054408		2.26668	0.00050658	***
Protein digestion and absorption	C_0077	His	0.914347	0.35488		0.517694	0.0077469	**	0.496094	0.014864	*
Protein digestion and absorption	A_0005	Butyric acid	0.762601	0.36186		0.344254	0.00010375	***	0.392709	0.00028752	***
Protein digestion and absorption	-	Cadaverine	-	-		-	-		-	-
Protein digestion and absorption	-	Cystine	-	-		-	-		-	-
Protein digestion and absorption	-	Histamine	-	-		-	-		-	-
Protein digestion and absorption	-	Isobutyric acid	-	-		-	-		-	-
Protein digestion and absorption	-	Isovaleric acid	-	-		-	-		-	-
Protein digestion and absorption	-	Piperidine	-	-		-	-		-	-
Protein digestion and absorption	-	β-Ala	-	-		-	-		-	-
Pathway Cluster	ID	Compound name	Comparative Analysis
			fbp1 vs WT			hst3 hst4 sir2 vs WT			hst3 hst4 sir2 fbp1 vs WT
			Ratio ¶	p-value ||		Ratio ¶	p-value ||		Ratio ¶	p-value ||
Protein-derived lysine degradation	C_0005	Gly	0.952511	0.5878		0.42277	0.010764	*	0.506283	0.015026	*
Protein-derived lysine degradation	C_0066	γ-Butyrobetaine	0.923675	0.3683		0.819726	0.089839		1.33055	0.030706	*
Protein-derived lysine degradation	C_0082	Carnitine	0.818942	0.079477		0.916501	0.26293		1.55964	0.0024533	**
Protein-derived lysine degradation	-	N6,N6,N6-Trimethyllysine	-	-		-	-		-	-
Pathway Cluster	ID	Compound name	Comparative Analysis
			fbp1 vs WT			hst3 hst4 sir2 vs WT			hst3 hst4 sir2 fbp1 vs WT
			Ratio ¶	p-value ||		Ratio ¶	p-value ||		Ratio ¶	p-value ||
Thiamine metabolism	C_0035	Cys	1.24591	0.28608		0.558539	0.13702		0.40016	0.064532
Thiamine metabolism	C_0151	Thiamine phosphate	1.19184	0.56288		2.0005	0.072836		1.40526	0.24362
Thiamine metabolism	C_0134	Thiamine	1.0914	0.36746		1.14463	0.080015		0.853471	0.096503
Thiamine metabolism	C_0099	Tyr	1.03598	0.72804		0.505436	0.026032	*	0.6696	0.053613
Thiamine metabolism	A_0004	Pyruvic acid	0.979731	N.A.		<1	N.A.		<1	N.A.
Thiamine metabolism	C_0005	Gly	0.952511	0.5878		0.42277	0.010764	*	0.506283	0.015026	*
Thiamine metabolism	-	4-Methyl-5-thiazoleethanol	-	-		-	-		-	-
Thiamine metabolism	-	Glyceraldehyde 3-phosphate	-	-		-	-		-	-
Pathway Cluster	ID	Compound name	Comparative Analysis
			fbp1 vs WT			hst3 hst4 sir2 vs WT			hst3 hst4 sir2 fbp1 vs WT
			Ratio ¶	p-value ||		Ratio ¶	p-value ||		Ratio ¶	p-value ||
Terpenoid backbone biosynthesis	A_0004	Pyruvic acid	0.979731	N.A.		<1	N.A.		<1	N.A.
Terpenoid backbone biosynthesis	A_0029	Mevalonic acid	0.923855	0.65731		0.969729	0.82256		0.809806	0.1984
Terpenoid backbone biosynthesis	-	Acetyl CoA_divalent	-	-		-	-		-	-
Terpenoid backbone biosynthesis	-	Glyceraldehyde 3-phosphate	-	-		-	-		-	-
Pathway Cluster	ID	Compound name	Comparative Analysis
			fbp1 vs WT			hst3 hst4 sir2 vs WT			hst3 hst4 sir2 fbp1 vs WT
			Ratio ¶	p-value ||		Ratio ¶	p-value ||		Ratio ¶	p-value ||
Starch and sucrose metabolism	A_0097	UDP-glucose	0.874223	0.12745		2.48353	0.0086578	**	3.16591	0.0014047	**
Starch and sucrose metabolism	A_0057	Fructose 6-phosphate	<1	N.A.		0.814455	N.A.		1.33661	N.A.
Starch and sucrose metabolism	A_0081	Sucrose 6'-phosphate	N.A.	N.A.		1<	N.A.		1<	N.A.
Starch and sucrose metabolism	A_0054	Glucose 6-phosphate	N.A.	N.A.		1<	N.A.		1<	N.A.
Starch and sucrose metabolism	-	ADP-glucose	-	-		-	-		-	-
Starch and sucrose metabolism	-	Galacturonic acid	-	-		-	-		-	-
Starch and sucrose metabolism	-	Glucose 1-phosphate	-	-		-	-		-	-
Starch and sucrose metabolism	-	Glucuronic acid	-	-		-	-		-	-
Starch and sucrose metabolism	-	Trehalose 6-phosphate	-	-		-	-		-	-
Starch and sucrose metabolism	-	UDP-glucuronic acid	-	-		-	-		-	-
Pathway Cluster	ID	Compound name	Comparative Analysis
			fbp1 vs WT			hst3 hst4 sir2 vs WT			hst3 hst4 sir2 fbp1 vs WT
			Ratio ¶	p-value ||		Ratio ¶	p-value ||		Ratio ¶	p-value ||
Nicotinate and nicotinamide metabolism	C_0037	Nicotinamide	1.19826	0.48744		0.904546	0.52696		1.49165	0.012472	*
Nicotinate and nicotinamide metabolism	A_0002	Propionic acid	1.15733	N.A.		<1	N.A.		<1	N.A.
Nicotinate and nicotinamide metabolism	C_0038	Nicotinic acid	1.07078	0.49216		0.314759	0.0090327	**	0.408769	0.013791	*
Nicotinate and nicotinamide metabolism	A_0013	Fumaric acid	1.03071	0.79591		0.55663	0.022805	*	1.26169	0.072285
Nicotinate and nicotinamide metabolism	A_0004	Pyruvic acid	0.979731	N.A.		<1	N.A.		<1	N.A.
Nicotinate and nicotinamide metabolism	A_0100	NAD+	0.976348	0.82773		0.726334	0.07575		1.02938	0.76651
Nicotinate and nicotinamide metabolism	C_0056	Asp	0.955702	0.44265		0.62959	0.010402	*	0.931047	0.23935
Nicotinate and nicotinamide metabolism	A_0102	NADP+	0.929177	0.2637		0.899421	0.12482		0.981229	0.59736
Nicotinate and nicotinamide metabolism	-	1-Methylnicotinamide	-	-		-	-		-	-
Nicotinate and nicotinamide metabolism	-	6-Hydroxynicotinic acid	-	-		-	-		-	-
Nicotinate and nicotinamide metabolism	-	Deamido-NAD+	-	-		-	-		-	-
Nicotinate and nicotinamide metabolism	-	Dihydroxyacetone phosphate	-	-		-	-		-	-
Nicotinate and nicotinamide metabolism	-	Maleic acid	-	-		-	-		-	-
Nicotinate and nicotinamide metabolism	-	Quinolinic acid	-	-		-	-		-	-
Nicotinate and nicotinamide metabolism	-	Trigonelline	-	-		-	-		-	-
Pathway Cluster	ID	Compound name	Comparative Analysis
			fbp1 vs WT			hst3 hst4 sir2 vs WT			hst3 hst4 sir2 fbp1 vs WT
			Ratio ¶	p-value ||		Ratio ¶	p-value ||		Ratio ¶	p-value ||
Valine, leucine and isoleucine biosynthesis	A_0041	2-Isopropylmalic acid	1.018	0.85162		0.707742	0.044485	*	0.580672	0.013808	*
Valine, leucine and isoleucine biosynthesis	C_0051	Ile	1.01009	0.8873		0.551191	0.010614	*	0.563995	0.012648	*
Valine, leucine and isoleucine biosynthesis	C_0031	Val	1.00443	0.95368		0.587825	0.013491	*	0.614581	0.016277	*
Valine, leucine and isoleucine biosynthesis	C_0052	Leu	0.994621	0.94126		0.557561	0.0077821	**	0.594655	0.0097824	**
Valine, leucine and isoleucine biosynthesis	A_0004	Pyruvic acid	0.979731	N.A.		<1	N.A.		<1	N.A.
Valine, leucine and isoleucine biosynthesis	C_0033	Thr	0.962086	0.60549		0.52768	0.005113	**	0.459376	0.0042879	**
Valine, leucine and isoleucine biosynthesis	-	2-Oxobutyric acid	-	-		-	-		-	-
Valine, leucine and isoleucine biosynthesis	-	2-Oxoisovaleric acid	-	-		-	-		-	-
Valine, leucine and isoleucine biosynthesis	-	3-Methyl-2-oxovaleric acid	-	-		-	-		-	-
Valine, leucine and isoleucine biosynthesis	-	4-Methyl-2-oxovaleric acid	-	-		-	-		-	-
Valine, leucine and isoleucine biosynthesis	-	Acetyl CoA_divalent	-	-		-	-		-	-
Valine, leucine and isoleucine biosynthesis	-	Citraconic acid	-	-		-	-		-	-
Valine, leucine and isoleucine biosynthesis	-	Citramalic acid	-	-		-	-		-	-
Pathway Cluster	ID	Compound name	Comparative Analysis
			fbp1 vs WT			hst3 hst4 sir2 vs WT			hst3 hst4 sir2 fbp1 vs WT
			Ratio ¶	p-value ||		Ratio ¶	p-value ||		Ratio ¶	p-value ||
Valine, leucine and isoleucine degradation	C_0051	Ile	1.01009	0.8873		0.551191	0.010614	*	0.563995	0.012648	*
Valine, leucine and isoleucine degradation	C_0031	Val	1.00443	0.95368		0.587825	0.013491	*	0.614581	0.016277	*
Valine, leucine and isoleucine degradation	C_0052	Leu	0.994621	0.94126		0.557561	0.0077821	**	0.594655	0.0097824	**
Valine, leucine and isoleucine degradation	-	2-Oxoisovaleric acid	-	-		-	-		-	-
Valine, leucine and isoleucine degradation	-	3-Methyl-2-oxovaleric acid	-	-		-	-		-	-
Valine, leucine and isoleucine degradation	-	4-Methyl-2-oxovaleric acid	-	-		-	-		-	-
Pathway Cluster	ID	Compound name	Comparative Analysis
			fbp1 vs WT			hst3 hst4 sir2 vs WT			hst3 hst4 sir2 fbp1 vs WT
			Ratio ¶	p-value ||		Ratio ¶	p-value ||		Ratio ¶	p-value ||
Perkinson disease	C_0099	Tyr	1.03598	0.72804		0.505436	0.026032	*	0.6696	0.053613
Perkinson disease	A_0069	AMP	0.999633	0.99713		0.754843	0.094921		1.11684	0.30435
Perkinson disease	A_0084	ADP	0.917132	0.39103		1.16471	0.13149		1.40039	0.012924	*
Perkinson disease	A_0095	ATP	0.761214	0.060286		1.83102	0.032526	*	1.47103	0.059491
Perkinson disease	-	1-Methyl-4-phenyl-1,2,3,6-tetrahydropyridine	-	-		-	-		-	-
Perkinson disease	-	DOPA	-	-		-	-		-	-
Perkinson disease	-	Dopamine	-	-		-	-		-	-
Pathway Cluster	ID	Compound name	Comparative Analysis
			fbp1 vs WT			hst3 hst4 sir2 vs WT			hst3 hst4 sir2 fbp1 vs WT
			Ratio ¶	p-value ||		Ratio ¶	p-value ||		Ratio ¶	p-value ||
Pantothenate and CoA biosynthesis	C_0035	Cys	1.24591	0.28608		0.558539	0.13702		0.40016	0.064532
Pantothenate and CoA biosynthesis	A_0073	CoA_divalent	1.10269	0.45206		0.41604	0.090376		<1	N.A.
Pantothenate and CoA biosynthesis	C_0025	Uracil	1.06107	0.57082		0.552752	0.029966	*	0.6579	0.050315
Pantothenate and CoA biosynthesis	C_0031	Val	1.00443	0.95368		0.587825	0.013491	*	0.614581	0.016277	*
Pantothenate and CoA biosynthesis	A_0004	Pyruvic acid	0.979731	N.A.		<1	N.A.		<1	N.A.
Pantothenate and CoA biosynthesis	C_0056	Asp	0.955702	0.44265		0.62959	0.010402	*	0.931047	0.23935
Pantothenate and CoA biosynthesis	A_0049	Pantothenic acid	0.95309	0.73593		0.582702	0.037821	*	0.578791	0.035236	*
Pantothenate and CoA biosynthesis	-	2-Oxoisovaleric acid	-	-		-	-		-	-
Pantothenate and CoA biosynthesis	-	3',5'-ADP	-	-		-	-		-	-
Pantothenate and CoA biosynthesis	-	3'-Dephospho CoA	-	-		-	-		-	-
Pantothenate and CoA biosynthesis	-	3-Ureidopropionic acid	-	-		-	-		-	-
Pantothenate and CoA biosynthesis	-	Dihydrouracil	-	-		-	-		-	-
Pantothenate and CoA biosynthesis	-	β-Ala	-	-		-	-		-	-
Pathway Cluster	ID	Compound name	Comparative Analysis
			fbp1 vs WT			hst3 hst4 sir2 vs WT			hst3 hst4 sir2 fbp1 vs WT
			Ratio ¶	p-value ||		Ratio ¶	p-value ||		Ratio ¶	p-value ||
Histidine metabolism	C_0078	Imidazolelactic acid	1.03132	0.7282		0.68992	0.029298	*	0.366925	0.0048276	**
Histidine metabolism	C_0041	Imidazole-4-acetic acid	1.02311	0.86769		0.670861	0.033826	*	0.746887	0.063027
Histidine metabolism	C_0122	Carnosine	0.992005	0.92945		0.384209	0.011543	*	0.279004	0.009982	**
Histidine metabolism	C_0056	Asp	0.955702	0.44265		0.62959	0.010402	*	0.931047	0.23935
Histidine metabolism	C_0062	1-Methyl-4-imidazoleacetic acid	0.954681	0.70521		0.503198	0.0017761	**	0.363699	0.00096358	***
Histidine metabolism	C_0077	His	0.914347	0.35488		0.517694	0.0077469	**	0.496094	0.014864	*
Histidine metabolism	C_0090	3-Methylhistidine	0.876664	0.088237		0.488245	0.0049565	**	0.455452	0.0025586	**
Histidine metabolism	C_0063	Histidinol	N.A.	N.A.		1<	N.A.		1<	N.A.
Histidine metabolism	C_0076	4-(β-Acetylaminoethyl)imidazole	N.A.	N.A.		1<	N.A.		N.A.	N.A.
Histidine metabolism	-	1-Methylhistamine	-	-		-	-		-	-
Histidine metabolism	-	2-Oxoglutaric acid	-	-		-	-		-	-
Histidine metabolism	-	Anserine	-	-		-	-		-	-
Histidine metabolism	-	Ergothioneine	-	-		-	-		-	-
Histidine metabolism	-	Histamine	-	-		-	-		-	-
Histidine metabolism	-	N-Carbamylglutamic acid	-	-		-	-		-	-
Histidine metabolism	-	N-Formylaspartic acid	-	-		-	-		-	-
Histidine metabolism	-	PRPP	-	-		-	-		-	-
Histidine metabolism	-	Urocanic acid	-	-		-	-		-	-
Pathway Cluster	ID	Compound name	Comparative Analysis
			fbp1 vs WT			hst3 hst4 sir2 vs WT			hst3 hst4 sir2 fbp1 vs WT
			Ratio ¶	p-value ||		Ratio ¶	p-value ||		Ratio ¶	p-value ||
Vitamin B6 metabolism	C_0128	Pyridoxamine 5'-phosphate	1.07534	0.52912		1.24095	0.1109		1.1086	0.35186
Vitamin B6 metabolism	C_0089	Pyridoxine	1.0472	0.73085		1.03495	0.79911		0.462481	0.040505	*
Vitamin B6 metabolism	C_0070	Glu	1.00962	0.8777		0.826282	0.018562	*	1.06367	0.21774
Vitamin B6 metabolism	C_0010	Ala	0.985176	0.84102		0.55597	0.0099851	**	0.710964	0.022511	*
Vitamin B6 metabolism	A_0004	Pyruvic acid	0.979731	N.A.		<1	N.A.		<1	N.A.
Vitamin B6 metabolism	C_0087	Pyridoxamine	0.967303	0.74986		0.478588	0.0059939	**	0.162582	0.0031299	**
Vitamin B6 metabolism	A_0052	Ribulose 5-phosphate	0.936271	0.36083		0.515125	0.0026506	**	0.693132	0.01663	*
Vitamin B6 metabolism	C_0086	Pyridoxal	0.871706	0.56		1.2236	0.18524		0.59679	0.017413	*
Vitamin B6 metabolism	-	2-Oxoglutaric acid	-	-		-	-		-	-
Vitamin B6 metabolism	-	4-Pyridoxic acid	-	-		-	-		-	-
Vitamin B6 metabolism	-	Erythrose 4-phosphate	-	-		-	-		-	-
Vitamin B6 metabolism	-	Glyceraldehyde 3-phosphate	-	-		-	-		-	-
Vitamin B6 metabolism	-	Pyridoxal 5-phosphate	-	-		-	-		-	-
Vitamin B6 metabolism	-	Succinic semialdehyde	-	-		-	-		-	-
Pathway Cluster	ID	Compound name	Comparative Analysis
			fbp1 vs WT			hst3 hst4 sir2 vs WT			hst3 hst4 sir2 fbp1 vs WT
			Ratio ¶	p-value ||		Ratio ¶	p-value ||		Ratio ¶	p-value ||
Vitamin digestion and absorption	C_0037	Nicotinamide	1.19826	0.48744		0.904546	0.52696		1.49165	0.012472	*
Vitamin digestion and absorption	A_0073	CoA_divalent	1.10269	0.45206		0.41604	0.090376		<1	N.A.
Vitamin digestion and absorption	C_0134	Thiamine	1.0914	0.36746		1.14463	0.080015		0.853471	0.096503
Vitamin digestion and absorption	C_0128	Pyridoxamine 5'-phosphate	1.07534	0.52912		1.24095	0.1109		1.1086	0.35186
Vitamin digestion and absorption	A_0100	NAD+	0.976348	0.82773		0.726334	0.07575		1.02938	0.76651
Vitamin digestion and absorption	C_0087	Pyridoxamine	0.967303	0.74986		0.478588	0.0059939	**	0.162582	0.0031299	**
Vitamin digestion and absorption	A_0049	Pantothenic acid	0.95309	0.73593		0.582702	0.037821	*	0.578791	0.035236	*
Vitamin digestion and absorption	C_0086	Pyridoxal	0.871706	0.56		1.2236	0.18524		0.59679	0.017413	*
Vitamin digestion and absorption	-	Ascorbic acid	-	-		-	-		-	-
Vitamin digestion and absorption	-	Biotin	-	-		-	-		-	-
Vitamin digestion and absorption	-	FAD_divalent	-	-		-	-		-	-
Vitamin digestion and absorption	-	Folic acid	-	-		-	-		-	-
Vitamin digestion and absorption	-	Pyridoxal 5-phosphate	-	-		-	-		-	-
Vitamin digestion and absorption	-	Riboflavin	-	-		-	-		-	-
Pathway Cluster	ID	Compound name	Comparative Analysis
			fbp1 vs WT			hst3 hst4 sir2 vs WT			hst3 hst4 sir2 fbp1 vs WT
			Ratio ¶	p-value ||		Ratio ¶	p-value ||		Ratio ¶	p-value ||
Pyrimidine metabolism	C_0020	3-Aminoisobutyric acid	1<	N.A.		1<	N.A.		N.A.	N.A.
Pyrimidine metabolism	C_0001	Urea	1.23697	0.10918		1.37746	0.046349	*	1.95175	0.0021611	**
Pyrimidine metabolism	C_0025	Uracil	1.06107	0.57082		0.552752	0.029966	*	0.6579	0.050315
Pyrimidine metabolism	A_0031	Orotic acid	1.04065	0.68731		0.710302	0.0091344	**	<1	N.A.
Pyrimidine metabolism	A_0064	UMP	1.02706	0.81001		0.75833	0.097075		0.955257	0.66244
Pyrimidine metabolism	A_0062	dTMP	1.01768	0.90703		1.62313	0.030632	*	3.30635	0.00022974	***
Pyrimidine metabolism	C_0125	Thymidine	1.00332	0.97501		0.852266	0.060705		0.972879	0.3705
Pyrimidine metabolism	C_0127	Uridine	0.998994	0.99024		0.875325	0.10162		0.58299	0.0098116	**
Pyrimidine metabolism	A_0072	Orotidine 5'-monophosphate	0.995781	0.97174		0.988087	0.93263		<1	N.A.
Pyrimidine metabolism	C_0126	Cytidine	0.979334	0.83161		0.855483	0.05243		0.622794	0.0027583	**
Pyrimidine metabolism	A_0063	CMP	0.975933	0.78827		0.664845	0.020667	*	0.89068	0.23709
Pyrimidine metabolism	C_0068	Gln	0.920362	0.253		1.14618	0.054408		2.26668	0.00050658	***
Pyrimidine metabolism	A_0077	CDP	0.913701	0.44598		1.23189	0.13111		1.44617	0.020352	*
Pyrimidine metabolism	A_0078	UDP	0.878253	0.14762		1.3295	0.0073188	**	1.40057	0.006159	**
Pyrimidine metabolism	A_0097	UDP-glucose	0.874223	0.12745		2.48353	0.0086578	**	3.16591	0.0014047	**
Pyrimidine metabolism	A_0092	UTP	0.84578	0.25793		1.83319	0.00043908	***	1.57076	0.0030882	**
Pyrimidine metabolism	A_0076	dTDP	<1	N.A.		2.25592	N.A.		4.77405	N.A.
Pyrimidine metabolism	A_0040	N-Carbamoylaspartic acid	N.A.	N.A.		1<	N.A.		1<	N.A.
Pyrimidine metabolism	A_0074	dCDP	N.A.	N.A.		1<	N.A.		1<	N.A.
Pyrimidine metabolism	A_0091	CTP	N.A.	N.A.		1<	N.A.		N.A.	N.A.
Pyrimidine metabolism	-	2',3'-cCMP	-	-		-	-		-	-
Pyrimidine metabolism	-	2'-Deoxycytidine	-	-		-	-		-	-
Pyrimidine metabolism	-	2'-Deoxyuridine	-	-		-	-		-	-
Pyrimidine metabolism	-	2-Deoxyribose 1-phosphate	-	-		-	-		-	-
Pyrimidine metabolism	-	3'-CMP	-	-		-	-		-	-
Pyrimidine metabolism	-	3-Ureidopropionic acid	-	-		-	-		-	-
Pyrimidine metabolism	-	5-Methylcytosine	-	-		-	-		-	-
Pyrimidine metabolism	-	Barbituric acid	-	-		-	-		-	-
Pyrimidine metabolism	-	Carbamoylphosphate	-	-		-	-		-	-
Pyrimidine metabolism	-	Cytosine	-	-		-	-		-	-
Pyrimidine metabolism	-	Dihydroorotic acid	-	-		-	-		-	-
Pyrimidine metabolism	-	Dihydrouracil	-	-		-	-		-	-
Pyrimidine metabolism	-	Malonic acid	-	-		-	-		-	-
Pyrimidine metabolism	-	Methylmalonic acid	-	-		-	-		-	-
Pyrimidine metabolism	-	PRPP	-	-		-	-		-	-
Pyrimidine metabolism	-	Thymine	-	-		-	-		-	-
Pyrimidine metabolism	-	dCMP	-	-		-	-		-	-
Pyrimidine metabolism	-	dCTP	-	-		-	-		-	-
Pyrimidine metabolism	-	dTTP	-	-		-	-		-	-
Pyrimidine metabolism	-	dUDP	-	-		-	-		-	-
Pyrimidine metabolism	-	dUMP	-	-		-	-		-	-
Pyrimidine metabolism	-	dUTP	-	-		-	-		-	-
Pyrimidine metabolism	-	β-Ala	-	-		-	-		-	-
Pathway Cluster	ID	Compound name	Comparative Analysis
			fbp1 vs WT			hst3 hst4 sir2 vs WT			hst3 hst4 sir2 fbp1 vs WT
			Ratio ¶	p-value ||		Ratio ¶	p-value ||		Ratio ¶	p-value ||
Pyruvate metabolism	A_0041	2-Isopropylmalic acid	1.018	0.85162		0.707742	0.044485	*	0.580672	0.013808	*
Pyruvate metabolism	A_0004	Pyruvic acid	0.979731	N.A.		<1	N.A.		<1	N.A.
Pyruvate metabolism	A_0023	Malic acid	0.937195	0.57764		0.585191	0.0329	*	1.19747	0.11871
Pyruvate metabolism	A_0007	Lactic acid	0.905378	0.66584		0.696101	0.18625		2.29417	0.0041414	**	lactic acid is synthesized from methylglyoxal in budding yeast
Pyruvate metabolism	C_0153	S-Lactoylglutathione	0.864472	0.16921		0.406007	0.0099665	**	0.344759	0.005233	**
Pyruvate metabolism	A_0034	Phosphoenolpyruvic acid	0.850257	0.14056		0.572897	0.0018585	**	0.499635	0.0024469	**
Pyruvate metabolism	-	Acetyl CoA_divalent	-	-		-	-		-	-
Pyruvate metabolism	-	Dihydroxyacetone phosphate	-	-		-	-		-	-
Pyruvate metabolism	-	Malonyl CoA_divalent	-	-		-	-		-	-
Pathway Cluster	ID	Compound name	Comparative Analysis
			fbp1 vs WT			hst3 hst4 sir2 vs WT			hst3 hst4 sir2 fbp1 vs WT
			Ratio ¶	p-value ||		Ratio ¶	p-value ||		Ratio ¶	p-value ||
Phenylalanine, tyrosine and tryptophan biosynthesis	C_0099	Tyr	1.03598	0.72804		0.505436	0.026032	*	0.6696	0.053613
Phenylalanine, tyrosine and tryptophan biosynthesis	C_0085	Phe	0.986682	0.88047		0.546289	0.014657	*	0.618557	0.020526	*
Phenylalanine, tyrosine and tryptophan biosynthesis	C_0114	Trp	0.986293	0.86158		0.489176	0.0031085	**	0.520916	0.0055414	**
Phenylalanine, tyrosine and tryptophan biosynthesis	A_0034	Phosphoenolpyruvic acid	0.850257	0.14056		0.572897	0.0018585	**	0.499635	0.0024469	**
Phenylalanine, tyrosine and tryptophan biosynthesis	-	Anthranilic acid	-	-		-	-		-	-
Phenylalanine, tyrosine and tryptophan biosynthesis	-	Erythrose 4-phosphate	-	-		-	-		-	-
Phenylalanine, tyrosine and tryptophan biosynthesis	-	PRPP	-	-		-	-		-	-
Phenylalanine, tyrosine and tryptophan biosynthesis	-	Phenylpyruvic acid	-	-		-	-		-	-
Phenylalanine, tyrosine and tryptophan biosynthesis	-	Quinic acid	-	-		-	-		-	-
Phenylalanine, tyrosine and tryptophan biosynthesis	-	Shikimate 3-phosphate	-	-		-	-		-	-
Phenylalanine, tyrosine and tryptophan biosynthesis	-	Shikimic acid	-	-		-	-		-	-
Phenylalanine, tyrosine and tryptophan biosynthesis	-	p-Hydroxyphenylpyruvic acid	-	-		-	-		-	-
Pathway Cluster	ID	Compound name	Comparative Analysis
			fbp1 vs WT			hst3 hst4 sir2 vs WT			hst3 hst4 sir2 fbp1 vs WT
			Ratio ¶	p-value ||		Ratio ¶	p-value ||		Ratio ¶	p-value ||
Phenylpropanoid biosynthesis	C_0099	Tyr	1.03598	0.72804		0.505436	0.026032	*	0.6696	0.053613
Phenylpropanoid biosynthesis	C_0085	Phe	0.986682	0.88047		0.546289	0.014657	*	0.618557	0.020526	*
Phenylpropanoid biosynthesis	C_0067	Spermidine	0.760726	0.23763		0.263731	0.012954	*	0.175937	0.00036623	***
Phenylpropanoid biosynthesis	-	Sinapic acid	-	-		-	-		-	-
Phenylpropanoid biosynthesis	-	o-Coumaric acid	-	-		-	-		-	-
Phenylpropanoid biosynthesis	-	p-Coumaric acid	-	-		-	-		-	-
Phenylpropanoid biosynthesis	-	trans-Cinnamic acid	-	-		-	-		-	-
Phenylpropanoid biosynthesis	-	trans-Ferlic acid	-	-		-	-		-	-
Pathway Cluster	ID	Compound name	Comparative Analysis
			fbp1 vs WT			hst3 hst4 sir2 vs WT			hst3 hst4 sir2 fbp1 vs WT
			Ratio ¶	p-value ||		Ratio ¶	p-value ||		Ratio ¶	p-value ||
Purine metabolism	C_0130	2'-Deoxyadenosine	1.52386	0.072258		2.24027	0.0060739	**	3.77514	0.00029595	***
Purine metabolism	C_0001	Urea	1.23697	0.10918		1.37746	0.046349	*	1.95175	0.0021611	**
Purine metabolism	C_0140	Guanosine	1.21036	0.14831		0.873584	0.28924		0.877836	0.3005
Purine metabolism	A_0030	Xanthine	1.07721	0.41308		0.515045	0.020347	*	1.07227	0.45846
Purine metabolism	C_0058	Adenine	1.07454	0.60601		1.16873	0.45787		2.27754	0.0011028	**
Purine metabolism	C_0059	Hypoxanthine	1.0552	0.68565		0.664204	0.077773		0.913941	0.48198
Purine metabolism	C_0135	Adenosine	1.05494	0.49138		0.926843	0.35756		0.964699	0.61375
Purine metabolism	C_0136	Inosine	1.02114	0.8729		0.841407	0.28019		1.01964	0.87748
Purine metabolism	A_0069	AMP	0.999633	0.99713		0.754843	0.094921		1.11684	0.30435
Purine metabolism	C_0074	Guanine	0.994493	0.96234		0.604307	0.04145	*	0.666188	0.07466
Purine metabolism	A_0071	GMP	0.986221	0.90315		0.686533	0.077428		0.861517	0.27579
Purine metabolism	A_0066	dAMP	0.97694	0.83244		1.33228	0.036013	*	2.70391	0.0021511	**
Purine metabolism	C_0005	Gly	0.952511	0.5878		0.42277	0.010764	*	0.506283	0.015026	*
Purine metabolism	A_0085	GDP	0.943892	0.61086		0.910611	0.396		1.02852	0.77223
Purine metabolism	A_0088	Adenylosuccinic acid	0.937914	0.69146		0.38864	0.030762	*	1.0398	0.75836
Purine metabolism	C_0068	Gln	0.920362	0.253		1.14618	0.054408		2.26668	0.00050658	***
Purine metabolism	A_0084	ADP	0.917132	0.39103		1.16471	0.13149		1.40039	0.012924	*
Purine metabolism	A_0096	GTP	0.860186	0.25541		1.21869	0.31293		0.811073	0.13218
Purine metabolism	A_0095	ATP	0.761214	0.060286		1.83102	0.032526	*	1.47103	0.059491
Purine metabolism	A_0070	IMP	N.A.	N.A.		1<	N.A.		1<	N.A.
Purine metabolism	A_0080	dADP	N.A.	N.A.		1<	N.A.		1<	N.A.
Purine metabolism	-	2',3'-cAMP	-	-		-	-		-	-
Purine metabolism	-	2'-Deoxyguanosine	-	-		-	-		-	-
Purine metabolism	-	3',5'-ADP	-	-		-	-		-	-
Purine metabolism	-	3'-AMP	-	-		-	-		-	-
Purine metabolism	-	5-Aminoimidazole-4-carboxamide ribotide	-	-		-	-		-	-
Purine metabolism	-	ADP-ribose	-	-		-	-		-	-
Purine metabolism	-	Adenosine 5'-phosphosulfate	-	-		-	-		-	-
Purine metabolism	-	Allantoic acid	-	-		-	-		-	-
Purine metabolism	-	Carbamoylphosphate	-	-		-	-		-	-
Purine metabolism	-	Glyoxylic acid	-	-		-	-		-	-
Purine metabolism	-	IDP	-	-		-	-		-	-
Purine metabolism	-	ITP	-	-		-	-		-	-
Purine metabolism	-	P1, P4-Di(adenosine-5') tetraphosphate_divalent	-	-		-	-		-	-
Purine metabolism	-	PRPP	-	-		-	-		-	-
Purine metabolism	-	Ribose 1-phosphate	-	-		-	-		-	-
Purine metabolism	-	Ribose 5-phosphate	-	-		-	-		-	-
Purine metabolism	-	Uric acid	-	-		-	-		-	-
Purine metabolism	-	XMP	-	-		-	-		-	-
Purine metabolism	-	XTP	-	-		-	-		-	-
Purine metabolism	-	Xanthosine	-	-		-	-		-	-
Purine metabolism	-	cAMP	-	-		-	-		-	-
Purine metabolism	-	cGMP	-	-		-	-		-	-
Purine metabolism	-	dATP	-	-		-	-		-	-
Purine metabolism	-	dGDP	-	-		-	-		-	-
Purine metabolism	-	dGMP	-	-		-	-		-	-
Purine metabolism	-	dGTP	-	-		-	-		-	-
Purine metabolism	-	dIMP	-	-		-	-		-	-
Purine metabolism	-	dITP	-	-		-	-		-	-
Purine metabolism	-	ppGpp_divalent	-	-		-	-		-	-
Pathway Cluster	ID	Compound name	Comparative Analysis
			fbp1 vs WT			hst3 hst4 sir2 vs WT			hst3 hst4 sir2 fbp1 vs WT
			Ratio ¶	p-value ||		Ratio ¶	p-value ||		Ratio ¶	p-value ||
Propanoate metabolism	A_0002	Propionic acid	1.15733	N.A.		<1	N.A.		<1	N.A.
Propanoate metabolism	A_0017	Succinic acid	1.08468	0.52853		0.838632	0.24664		0.966747	0.78234
Propanoate metabolism	C_0031	Val	1.00443	0.95368		0.587825	0.013491	*	0.614581	0.016277	*
Propanoate metabolism	A_0007	Lactic acid	0.905378	0.66584		0.696101	0.18625		2.29417	0.0041414	**
Propanoate metabolism	A_0006	3-Hydroxypropionic acid	<1	N.A.		<1	N.A.		<1	N.A.
Propanoate metabolism	C_0013	1-Aminocyclopropane-1-carboxylic acid	N.A.	N.A.		1<	N.A.		1<	N.A.
Propanoate metabolism	-	2-Hydroxybutyric acid	-	-		-	-		-	-
Propanoate metabolism	-	2-Oxobutyric acid	-	-		-	-		-	-
Propanoate metabolism	-	Acetoacetic acid	-	-		-	-		-	-
Propanoate metabolism	-	Acetyl CoA_divalent	-	-		-	-		-	-
Propanoate metabolism	-	Citramalic acid	-	-		-	-		-	-
Propanoate metabolism	-	Malonyl CoA_divalent	-	-		-	-		-	-
Propanoate metabolism	-	Methylmalonic acid	-	-		-	-		-	-
Propanoate metabolism	-	Methylmalonyl CoA_divalent	-	-		-	-		-	-
Propanoate metabolism	-	Propionyl CoA_divalent	-	-		-	-		-	-
Propanoate metabolism	-	Succinyl CoA_divalent	-	-		-	-		-	-
Propanoate metabolism	-	β-Ala	-	-		-	-		-	-
Pathway Cluster	ID	Compound name	Comparative Analysis
			fbp1 vs WT			hst3 hst4 sir2 vs WT			hst3 hst4 sir2 fbp1 vs WT
			Ratio ¶	p-value ||		Ratio ¶	p-value ||		Ratio ¶	p-value ||
Peptidoglycan biosynthesis	A_0064	UMP	1.02706	0.81001		0.75833	0.097075		0.955257	0.66244
Peptidoglycan biosynthesis	A_0098	UDP-N-acetylglucosamine	1.01426	0.91298		4.11304	0.00017971	***	6.89236	0.00079923	***
Peptidoglycan biosynthesis	C_0010	Ala	0.985176	0.84102		0.55597	0.0099851	**	0.710964	0.022511	*
Peptidoglycan biosynthesis	C_0079	Ala-Ala	0.984456	0.86305		0.312642	0.0065995	**	0.28179	0.0085445	**
Pathway Cluster	ID	Compound name	Comparative Analysis
			fbp1 vs WT			hst3 hst4 sir2 vs WT			hst3 hst4 sir2 fbp1 vs WT
			Ratio ¶	p-value ||		Ratio ¶	p-value ||		Ratio ¶	p-value ||
Pentose phosphate pathway	A_0052	Ribulose 5-phosphate	0.936271	0.36083		0.515125	0.0026506	**	0.693132	0.01663	*
Pentose phosphate pathway	A_0059	Sedoheptulose 7-phosphate	0.700417	0.5114		<1	N.A.		1.16137	0.6987
Pentose phosphate pathway	A_0057	Fructose 6-phosphate	<1	N.A.		0.814455	N.A.		1.33661	N.A.
Pentose phosphate pathway	A_0054	Glucose 6-phosphate	N.A.	N.A.		1<	N.A.		1<	N.A.
Pentose phosphate pathway	-	6-Phosphogluconic acid	-	-		-	-		-	-
Pentose phosphate pathway	-	Erythrose 4-phosphate	-	-		-	-		-	-
Pentose phosphate pathway	-	Glyceraldehyde 3-phosphate	-	-		-	-		-	-
Pentose phosphate pathway	-	Ribose 5-phosphate	-	-		-	-		-	-
Pentose phosphate pathway	-	Xylulose 5-phosphate	-	-		-	-		-	-
Pathway Cluster	ID	Compound name	Comparative Analysis
			fbp1 vs WT			hst3 hst4 sir2 vs WT			hst3 hst4 sir2 fbp1 vs WT
			Ratio ¶	p-value ||		Ratio ¶	p-value ||		Ratio ¶	p-value ||
Phosphatidylinositol signaling system	A_0056	myo-Inositol 1-phosphate	0.93459	0.5721		0.735339	0.10131		1.00914	0.93319
Phosphatidylinositol signaling system	A_0056	myo-Inositol 3-phosphate	0.93459	0.5721		0.735339	0.10131		1.00914	0.93319
Phosphatidylinositol signaling system	-	Phytic acid_divalent	-	-		-	-		-	-
Pathway Cluster	ID	Compound name	Comparative Analysis
			fbp1 vs WT			hst3 hst4 sir2 vs WT			hst3 hst4 sir2 fbp1 vs WT
			Ratio ¶	p-value ||		Ratio ¶	p-value ||		Ratio ¶	p-value ||
Polyamine metabolism	C_0046	Agmatine	1<	N.A.		1<	N.A.		1<	N.A.
Polyamine metabolism	C_0007	Putrescine	1.70284	0.45792		0.611831	0.1033		2.77176	0.011449	*
Polyamine metabolism	C_0017	GABA	1.01012	0.90263		0.799114	0.044465	*	0.850094	0.095404
Polyamine metabolism	C_0045	N-Acetylputrescine	0.96974	0.7786		1.30127	0.051606		1.46327	0.025695	*
Polyamine metabolism	C_0155	S-Adenosylmethionine	0.942519	0.72898		2.40141	0.0028384	**	4.38857	0.0014564	**
Polyamine metabolism	C_0067	Spermidine	0.760726	0.23763		0.263731	0.012954	*	0.175937	0.00036623	***
Polyamine metabolism	-	1,3-Diaminopropane	-	-		-	-		-	-
Polyamine metabolism	-	Homocarnosine	-	-		-	-		-	-
Polyamine metabolism	-	Norspermidine	-	-		-	-		-	-
Polyamine metabolism	-	Spermine	-	-		-	-		-	-
Pathway Cluster	ID	Compound name	Comparative Analysis
			fbp1 vs WT			hst3 hst4 sir2 vs WT			hst3 hst4 sir2 fbp1 vs WT
			Ratio ¶	p-value ||		Ratio ¶	p-value ||		Ratio ¶	p-value ||
Porphyrin and chlorophyll metabolism	C_0070	Glu	1.00962	0.8777		0.826282	0.018562	*	1.06367	0.21774
Porphyrin and chlorophyll metabolism	C_0033	Thr	0.962086	0.60549		0.52768	0.005113	**	0.459376	0.0042879	**
Porphyrin and chlorophyll metabolism	C_0005	Gly	0.952511	0.5878		0.42277	0.010764	*	0.506283	0.015026	*
Porphyrin and chlorophyll metabolism	C_0049	5-Amino-4-oxovaleric acid	0.908846	0.71943		0.282613	0.0059989	**	0.258283	0.011884	*
Porphyrin and chlorophyll metabolism	-	5,6-Dimethylbenzimidazole	-	-		-	-		-	-
Porphyrin and chlorophyll metabolism	-	Isopropanolamine	-	-		-	-		-	-
Porphyrin and chlorophyll metabolism	-	Porphobilinogen	-	-		-	-		-	-
Pathway Cluster	ID	Compound name	Comparative Analysis
			fbp1 vs WT			hst3 hst4 sir2 vs WT			hst3 hst4 sir2 fbp1 vs WT
			Ratio ¶	p-value ||		Ratio ¶	p-value ||		Ratio ¶	p-value ||
Methane metabolism	A_0011	Glyceric acid	1.03181	0.81912		0.550281	0.012925	*	0.629501	0.015404	*
Methane metabolism	A_0004	Pyruvic acid	0.979731	N.A.		<1	N.A.		<1	N.A.
Methane metabolism	C_0022	Ser	0.973349	0.69494		0.503765	0.0082786	**	0.549196	0.0096086	**
Methane metabolism	C_0005	Gly	0.952511	0.5878		0.42277	0.010764	*	0.506283	0.015026	*
Methane metabolism	A_0023	Malic acid	0.937195	0.57764		0.585191	0.0329	*	1.19747	0.11871
Methane metabolism	A_0052	Ribulose 5-phosphate	0.936271	0.36083		0.515125	0.0026506	**	0.693132	0.01663	*
Methane metabolism	A_0043	2-Phosphoglyceric acid	0.920581	0.42234		0.754246	0.055671		0.665085	0.020587	*
Methane metabolism	C_0004	Trimethylamine N-oxide	0.918312	0.5636		1.09873	0.36293		1.60127	0.0035479	**
Methane metabolism	A_0084	ADP	0.917132	0.39103		1.16471	0.13149		1.40039	0.012924	*
Methane metabolism	A_0034	Phosphoenolpyruvic acid	0.850257	0.14056		0.572897	0.0018585	**	0.499635	0.0024469	**
Methane metabolism	A_0042	3-Phosphoglyceric acid	0.833152	0.15252		0.537307	0.017688	*	0.49005	0.016702	*
Methane metabolism	A_0095	ATP	0.761214	0.060286		1.83102	0.032526	*	1.47103	0.059491
Methane metabolism	A_0057	Fructose 6-phosphate	<1	N.A.		0.814455	N.A.		1.33661	N.A.
Methane metabolism	-	5-Methyltetrahydrofolic acid	-	-		-	-		-	-
Methane metabolism	-	Acetyl CoA_divalent	-	-		-	-		-	-
Methane metabolism	-	Dihydroxyacetone phosphate	-	-		-	-		-	-
Methane metabolism	-	Fructose 1,6-diphosphate	-	-		-	-		-	-
Methane metabolism	-	Glyceraldehyde 3-phosphate	-	-		-	-		-	-
Methane metabolism	-	Glyoxylic acid	-	-		-	-		-	-
Methane metabolism	-	N-Methylglutamic acid	-	-		-	-		-	-
Methane metabolism	-	O-Phosphoserine	-	-		-	-		-	-
Methane metabolism	-	Xylulose 5-phosphate	-	-		-	-		-	-
Methane metabolism	-	p-Hydroxyphenylpyruvic acid	-	-		-	-		-	-
Pathway Cluster	ID	Compound name	Comparative Analysis
			fbp1 vs WT			hst3 hst4 sir2 vs WT			hst3 hst4 sir2 fbp1 vs WT
			Ratio ¶	p-value ||		Ratio ¶	p-value ||		Ratio ¶	p-value ||
Methionine metabolism	C_0144	5'-Deoxy-5'-methylthioadenosine	1.14417	0.50992		2.91521	0.031782	*	5.96714	0.0010061	**
Methionine metabolism	C_0154	S-Adenosylhomocysteine	1.01496	0.90329		0.648097	0.056156		0.840725	0.23625
Methionine metabolism	C_0072	Met	1.00518	0.95057		0.72324	0.039851	*	0.626619	0.013245	*
Methionine metabolism	C_0084	Methionine sulfoxide	0.961096	0.69392		0.48987	0.022845	*	0.237222	0.0105	*
Methionine metabolism	C_0155	S-Adenosylmethionine	0.942519	0.72898		2.40141	0.0028384	**	4.38857	0.0014564	**
Methionine metabolism	C_0013	1-Aminocyclopropane-1-carboxylic acid	N.A.	N.A.		1<	N.A.		1<	N.A.
Methionine metabolism	-	4-Methylthio-2-oxobutyric acid	-	-		-	-		-	-
Methionine metabolism	-	Homocystine	-	-		-	-		-	-
Methionine metabolism	-	N-Formylmethionine	-	-		-	-		-	-
Methionine metabolism	-	O-Phosphoserine	-	-		-	-		-	-
Pathway Cluster	ID	Compound name	Comparative Analysis
			fbp1 vs WT			hst3 hst4 sir2 vs WT			hst3 hst4 sir2 fbp1 vs WT
			Ratio ¶	p-value ||		Ratio ¶	p-value ||		Ratio ¶	p-value ||
Lysine biosynthesis	C_0080	2-Aminoadipic acid	1.35645	0.2227		0.949783	0.81258		0.721648	0.26541
Lysine biosynthesis	C_0032	Homoserine	1.06895	0.45318		1.45195	0.010534	*	2.77296	4.8706e-05	***
Lysine biosynthesis	C_0138	Saccharopine	1.03147	0.75325		0.986325	0.88099		1.52571	0.0084933	**
Lysine biosynthesis	C_0069	Lys	0.983862	0.90503		0.750223	0.042106	*	0.906909	0.2505
Lysine biosynthesis	-	2,6-Diaminopimelic acid	-	-		-	-		-	-
Lysine biosynthesis	-	2-Oxoadipic acid	-	-		-	-		-	-
Lysine biosynthesis	-	2-Oxoglutaric acid	-	-		-	-		-	-
Pathway Cluster	ID	Compound name	Comparative Analysis
			fbp1 vs WT			hst3 hst4 sir2 vs WT			hst3 hst4 sir2 fbp1 vs WT
			Ratio ¶	p-value ||		Ratio ¶	p-value ||		Ratio ¶	p-value ||
Lysine degradation	C_0080	2-Aminoadipic acid	1.35645	0.2227		0.949783	0.81258		0.721648	0.26541
Lysine degradation	C_0042	Pipecolic acid	1.03557	0.83929		0.886002	0.089561		1.83041	0.00078247	***
Lysine degradation	C_0138	Saccharopine	1.03147	0.75325		0.986325	0.88099		1.52571	0.0084933	**
Lysine degradation	C_0069	Lys	0.983862	0.90503		0.750223	0.042106	*	0.906909	0.2505
Lysine degradation	C_0102	N6-Acetyllysine	0.933406	0.49297		0.776319	0.085485		1.06508	0.47209
Lysine degradation	-	2-Oxoadipic acid	-	-		-	-		-	-
Lysine degradation	-	5-Aminovaleric acid	-	-		-	-		-	-
Lysine degradation	-	Acetyl CoA_divalent	-	-		-	-		-	-
Lysine degradation	-	Cadaverine	-	-		-	-		-	-
Lysine degradation	-	Glutaric acid	-	-		-	-		-	-
Lysine degradation	-	Glutaryl CoA_divalent	-	-		-	-		-	-
Pathway Cluster	ID	Compound name	Comparative Analysis
			fbp1 vs WT			hst3 hst4 sir2 vs WT			hst3 hst4 sir2 fbp1 vs WT
			Ratio ¶	p-value ||		Ratio ¶	p-value ||		Ratio ¶	p-value ||
Riboflavin metabolism	A_0052	Ribulose 5-phosphate	0.936271	0.36083		0.515125	0.0026506	**	0.693132	0.01663	*
Riboflavin metabolism	A_0096	GTP	0.860186	0.25541		1.21869	0.31293		0.811073	0.13218
Riboflavin metabolism	-	5,6-Dimethylbenzimidazole	-	-		-	-		-	-
Riboflavin metabolism	-	FAD_divalent	-	-		-	-		-	-
Riboflavin metabolism	-	Riboflavin	-	-		-	-		-	-
Pathway Cluster	ID	Compound name	Comparative Analysis
			fbp1 vs WT			hst3 hst4 sir2 vs WT			hst3 hst4 sir2 fbp1 vs WT
			Ratio ¶	p-value ||		Ratio ¶	p-value ||		Ratio ¶	p-value ||
Lipopolysaccharide biosynthesis	A_0098	UDP-N-acetylglucosamine	1.01426	0.91298		4.11304	0.00017971	***	6.89236	0.00079923	***
Lipopolysaccharide biosynthesis	A_0059	Sedoheptulose 7-phosphate	0.700417	0.5114		<1	N.A.		1.16137	0.6987
Lipopolysaccharide biosynthesis	-	Arabinose 5-phosphate	-	-		-	-		-	-
Pathway Cluster	ID	Compound name	Comparative Analysis
			fbp1 vs WT			hst3 hst4 sir2 vs WT			hst3 hst4 sir2 fbp1 vs WT
			Ratio ¶	p-value ||		Ratio ¶	p-value ||		Ratio ¶	p-value ||
beta-Alanine metabolism	C_0025	Uracil	1.06107	0.57082		0.552752	0.029966	*	0.6579	0.050315
beta-Alanine metabolism	C_0118	β-Ala-Lys	1.05765	0.50888		0.307723	0.0065998	**	0.271745	0.0064453	**
beta-Alanine metabolism	C_0017	GABA	1.01012	0.90263		0.799114	0.044465	*	0.850094	0.095404
beta-Alanine metabolism	C_0122	Carnosine	0.992005	0.92945		0.384209	0.011543	*	0.279004	0.009982	**
beta-Alanine metabolism	C_0056	Asp	0.955702	0.44265		0.62959	0.010402	*	0.931047	0.23935
beta-Alanine metabolism	A_0049	Pantothenic acid	0.95309	0.73593		0.582702	0.037821	*	0.578791	0.035236	*
beta-Alanine metabolism	C_0077	His	0.914347	0.35488		0.517694	0.0077469	**	0.496094	0.014864	*
beta-Alanine metabolism	C_0067	Spermidine	0.760726	0.23763		0.263731	0.012954	*	0.175937	0.00036623	***
beta-Alanine metabolism	A_0006	3-Hydroxypropionic acid	<1	N.A.		<1	N.A.		<1	N.A.
beta-Alanine metabolism	-	1,3-Diaminopropane	-	-		-	-		-	-
beta-Alanine metabolism	-	3-Aminopropionitrile	-	-		-	-		-	-
beta-Alanine metabolism	-	3-Ureidopropionic acid	-	-		-	-		-	-
beta-Alanine metabolism	-	Acetyl CoA_divalent	-	-		-	-		-	-
beta-Alanine metabolism	-	Anserine	-	-		-	-		-	-
beta-Alanine metabolism	-	Dihydrouracil	-	-		-	-		-	-
beta-Alanine metabolism	-	Malonic acid	-	-		-	-		-	-
beta-Alanine metabolism	-	Malonyl CoA_divalent	-	-		-	-		-	-
beta-Alanine metabolism	-	N-Acetyl-β-alanine	-	-		-	-		-	-
beta-Alanine metabolism	-	Propionyl CoA_divalent	-	-		-	-		-	-
beta-Alanine metabolism	-	Quinolinic acid	-	-		-	-		-	-
beta-Alanine metabolism	-	Spermine	-	-		-	-		-	-
beta-Alanine metabolism	-	β-Ala	-	-		-	-		-	-
Pathway Cluster	ID	Compound name	Comparative Analysis
			fbp1 vs WT			hst3 hst4 sir2 vs WT			hst3 hst4 sir2 fbp1 vs WT
			Ratio ¶	p-value ||		Ratio ¶	p-value ||		Ratio ¶	p-value ||
Glycolysis/gluconeogenesis	A_0004	Pyruvic acid	0.979731	N.A.		<1	N.A.		<1	N.A.
Glycolysis/gluconeogenesis	A_0043	2-Phosphoglyceric acid	0.920581	0.42234		0.754246	0.055671		0.665085	0.020587	*
Glycolysis/gluconeogenesis	A_0007	Lactic acid	0.905378	0.66584		0.696101	0.18625		2.29417	0.0041414	**
Glycolysis/gluconeogenesis	A_0034	Phosphoenolpyruvic acid	0.850257	0.14056		0.572897	0.0018585	**	0.499635	0.0024469	**
Glycolysis/gluconeogenesis	A_0042	3-Phosphoglyceric acid	0.833152	0.15252		0.537307	0.017688	*	0.49005	0.016702	*
Glycolysis/gluconeogenesis	A_0057	Fructose 6-phosphate	<1	N.A.		0.814455	N.A.		1.33661	N.A.
Glycolysis/gluconeogenesis	A_0054	Glucose 6-phosphate	N.A.	N.A.		1<	N.A.		1<	N.A.
Glycolysis/gluconeogenesis	-	2,3-Diphosphoglyceric acid	-	-		-	-		-	-
Glycolysis/gluconeogenesis	-	Dihydroxyacetone phosphate	-	-		-	-		-	-
Glycolysis/gluconeogenesis	-	Fructose 1,6-diphosphate	-	-		-	-		-	-
Glycolysis/gluconeogenesis	-	Glucose 1-phosphate	-	-		-	-		-	-
Glycolysis/gluconeogenesis	-	Glyceraldehyde 3-phosphate	-	-		-	-		-	-
Pathway Cluster	ID	Compound name	Comparative Analysis
			fbp1 vs WT			hst3 hst4 sir2 vs WT			hst3 hst4 sir2 fbp1 vs WT
			Ratio ¶	p-value ||		Ratio ¶	p-value ||		Ratio ¶	p-value ||
Proximal tubule bicarbonate reclamation	C_0070	Glu	1.00962	0.8777		0.826282	0.018562	*	1.06367	0.21774
Proximal tubule bicarbonate reclamation	A_0023	Malic acid	0.937195	0.57764		0.585191	0.0329	*	1.19747	0.11871
Proximal tubule bicarbonate reclamation	C_0068	Gln	0.920362	0.253		1.14618	0.054408		2.26668	0.00050658	***
Proximal tubule bicarbonate reclamation	A_0034	Phosphoenolpyruvic acid	0.850257	0.14056		0.572897	0.0018585	**	0.499635	0.0024469	**
Proximal tubule bicarbonate reclamation	-	2-Oxoglutaric acid	-	-		-	-		-	-
Pathway Cluster	ID	Compound name	Comparative Analysis
			fbp1 vs WT			hst3 hst4 sir2 vs WT			hst3 hst4 sir2 fbp1 vs WT
			Ratio ¶	p-value ||		Ratio ¶	p-value ||		Ratio ¶	p-value ||
Carbon fixation pathways in prokaryotes	A_0017	Succinic acid	1.08468	0.52853		0.838632	0.24664		0.966747	0.78234
Carbon fixation pathways in prokaryotes	A_0013	Fumaric acid	1.03071	0.79591		0.55663	0.022805	*	1.26169	0.072285
Carbon fixation pathways in prokaryotes	A_0004	Pyruvic acid	0.979731	N.A.		<1	N.A.		<1	N.A.
Carbon fixation pathways in prokaryotes	A_0023	Malic acid	0.937195	0.57764		0.585191	0.0329	*	1.19747	0.11871
Carbon fixation pathways in prokaryotes	A_0045	Citric acid	0.888001	0.21138		1.23016	0.030479	*	2.23985	0.00055616	***
Carbon fixation pathways in prokaryotes	A_0034	Phosphoenolpyruvic acid	0.850257	0.14056		0.572897	0.0018585	**	0.499635	0.0024469	**
Carbon fixation pathways in prokaryotes	A_0006	3-Hydroxypropionic acid	<1	N.A.		<1	N.A.		<1	N.A.
Carbon fixation pathways in prokaryotes	-	2-Oxoglutaric acid	-	-		-	-		-	-
Carbon fixation pathways in prokaryotes	-	5-Methyltetrahydrofolic acid	-	-		-	-		-	-
Carbon fixation pathways in prokaryotes	-	Acetyl CoA_divalent	-	-		-	-		-	-
Carbon fixation pathways in prokaryotes	-	Glyoxylic acid	-	-		-	-		-	-
Carbon fixation pathways in prokaryotes	-	Isocitric acid	-	-		-	-		-	-
Carbon fixation pathways in prokaryotes	-	Malonyl CoA_divalent	-	-		-	-		-	-
Carbon fixation pathways in prokaryotes	-	Methylmalonyl CoA_divalent	-	-		-	-		-	-
Carbon fixation pathways in prokaryotes	-	Propionyl CoA_divalent	-	-		-	-		-	-
Carbon fixation pathways in prokaryotes	-	Succinic semialdehyde	-	-		-	-		-	-
Carbon fixation pathways in prokaryotes	-	Succinyl CoA_divalent	-	-		-	-		-	-
Carbon fixation pathways in prokaryotes	-	cis-Aconitic acid	-	-		-	-		-	-
Pathway Cluster	ID	Compound name	Comparative Analysis
			fbp1 vs WT			hst3 hst4 sir2 vs WT			hst3 hst4 sir2 fbp1 vs WT
			Ratio ¶	p-value ||		Ratio ¶	p-value ||		Ratio ¶	p-value ||
Photosynthesis	A_0102	NADP+	0.929177	0.2637		0.899421	0.12482		0.981229	0.59736
Photosynthesis	A_0084	ADP	0.917132	0.39103		1.16471	0.13149		1.40039	0.012924	*
Photosynthesis	A_0095	ATP	0.761214	0.060286		1.83102	0.032526	*	1.47103	0.059491
Photosynthesis	-	NADPH_divalent	-	-		-	-		-	-
Pathway Cluster	ID	Compound name	Comparative Analysis
			fbp1 vs WT			hst3 hst4 sir2 vs WT			hst3 hst4 sir2 fbp1 vs WT
			Ratio ¶	p-value ||		Ratio ¶	p-value ||		Ratio ¶	p-value ||
Carbon fixation in photosynthetic organisms	C_0010	Ala	0.985176	0.84102		0.55597	0.0099851	**	0.710964	0.022511	*
Carbon fixation in photosynthetic organisms	A_0004	Pyruvic acid	0.979731	N.A.		<1	N.A.		<1	N.A.
Carbon fixation in photosynthetic organisms	C_0056	Asp	0.955702	0.44265		0.62959	0.010402	*	0.931047	0.23935
Carbon fixation in photosynthetic organisms	A_0023	Malic acid	0.937195	0.57764		0.585191	0.0329	*	1.19747	0.11871
Carbon fixation in photosynthetic organisms	A_0052	Ribulose 5-phosphate	0.936271	0.36083		0.515125	0.0026506	**	0.693132	0.01663	*
Carbon fixation in photosynthetic organisms	A_0034	Phosphoenolpyruvic acid	0.850257	0.14056		0.572897	0.0018585	**	0.499635	0.0024469	**
Carbon fixation in photosynthetic organisms	A_0042	3-Phosphoglyceric acid	0.833152	0.15252		0.537307	0.017688	*	0.49005	0.016702	*
Carbon fixation in photosynthetic organisms	A_0059	Sedoheptulose 7-phosphate	0.700417	0.5114		<1	N.A.		1.16137	0.6987
Carbon fixation in photosynthetic organisms	A_0057	Fructose 6-phosphate	<1	N.A.		0.814455	N.A.		1.33661	N.A.
Carbon fixation in photosynthetic organisms	-	Dihydroxyacetone phosphate	-	-		-	-		-	-
Carbon fixation in photosynthetic organisms	-	Erythrose 4-phosphate	-	-		-	-		-	-
Carbon fixation in photosynthetic organisms	-	Fructose 1,6-diphosphate	-	-		-	-		-	-
Carbon fixation in photosynthetic organisms	-	Glyceraldehyde 3-phosphate	-	-		-	-		-	-
Carbon fixation in photosynthetic organisms	-	Ribose 5-phosphate	-	-		-	-		-	-
Carbon fixation in photosynthetic organisms	-	Ribulose 1,5-diphosphate	-	-		-	-		-	-
Carbon fixation in photosynthetic organisms	-	Xylulose 5-phosphate	-	-		-	-		-	-
Pathway Cluster	ID	Compound name	Comparative Analysis
			fbp1 vs WT			hst3 hst4 sir2 vs WT			hst3 hst4 sir2 fbp1 vs WT
			Ratio ¶	p-value ||		Ratio ¶	p-value ||		Ratio ¶	p-value ||
Oxidative phosphorylation	A_0017	Succinic acid	1.08468	0.52853		0.838632	0.24664		0.966747	0.78234
Oxidative phosphorylation	A_0013	Fumaric acid	1.03071	0.79591		0.55663	0.022805	*	1.26169	0.072285
Oxidative phosphorylation	A_0100	NAD+	0.976348	0.82773		0.726334	0.07575		1.02938	0.76651
Oxidative phosphorylation	A_0084	ADP	0.917132	0.39103		1.16471	0.13149		1.40039	0.012924	*
Oxidative phosphorylation	A_0101	NADH	0.832876	0.41879		1.02891	0.86899		1.87303	0.0040253	**
Oxidative phosphorylation	A_0095	ATP	0.761214	0.060286		1.83102	0.032526	*	1.47103	0.059491
Pathway Cluster	ID	Compound name	Comparative Analysis
			fbp1 vs WT			hst3 hst4 sir2 vs WT			hst3 hst4 sir2 fbp1 vs WT
			Ratio ¶	p-value ||		Ratio ¶	p-value ||		Ratio ¶	p-value ||
Fatty acid biosynthesis	A_0048	Lauric acid	1.01406	0.95367		0.949048	0.85455		1.23743	0.01826	*
Fatty acid biosynthesis	A_0038	Decanoic acid	0.918248	0.72307		0.45004	0.066143		0.417103	0.055628
Fatty acid biosynthesis	A_0026	Octanoic acid	0.823523	0.39827		0.720302	0.053421		0.680988	N.A.
Fatty acid biosynthesis	-	Acetyl CoA_divalent	-	-		-	-		-	-
Fatty acid biosynthesis	-	Malonyl CoA_divalent	-	-		-	-		-	-
Pathway Cluster	ID	Compound name	Comparative Analysis
			fbp1 vs WT			hst3 hst4 sir2 vs WT			hst3 hst4 sir2 fbp1 vs WT
			Ratio ¶	p-value ||		Ratio ¶	p-value ||		Ratio ¶	p-value ||
Carbohydrate digestion and absorption	A_0002	Propionic acid	1.15733	N.A.		<1	N.A.		<1	N.A.
Carbohydrate digestion and absorption	A_0005	Butyric acid	0.762601	0.36186		0.344254	0.00010375	***	0.392709	0.00028752	***
Carbohydrate digestion and absorption	A_0054	Glucose 6-phosphate	N.A.	N.A.		1<	N.A.		1<	N.A.
Pathway Cluster	ID	Compound name	Comparative Analysis
			fbp1 vs WT			hst3 hst4 sir2 vs WT			hst3 hst4 sir2 fbp1 vs WT
			Ratio ¶	p-value ||		Ratio ¶	p-value ||		Ratio ¶	p-value ||
Urea cycle	C_0143	Argininosuccinic acid	1.25155	0.19936		0.612457	0.10006		0.936367	0.69901
Urea cycle	C_0001	Urea	1.23697	0.10918		1.37746	0.046349	*	1.95175	0.0021611	**
Urea cycle	C_0094	Citrulline	1.0609	0.57734		0.61773	0.0047336	**	0.641359	0.015429	*
Urea cycle	A_0013	Fumaric acid	1.03071	0.79591		0.55663	0.022805	*	1.26169	0.072285
Urea cycle	C_0095	Arg	1.00476	0.97233		1.34871	0.057957		1.56287	0.0069392	**
Urea cycle	C_0057	Ornithine	0.984715	0.92464		1.15118	0.33452		2.55106	0.00022321	***
Urea cycle	C_0065	4-Guanidinobutyric acid	0.97423	0.69042		0.634087	0.001226	**	0.74517	0.016038	*
Urea cycle	C_0027	Creatinine	0.9648	0.68605		0.291117	0.004062	**	0.373263	0.0094503	**
Urea cycle	C_0056	Asp	0.955702	0.44265		0.62959	0.010402	*	0.931047	0.23935
Urea cycle	C_0093	N-Acetylornithine	0.951961	0.6125		0.279766	0.008685	**	0.257055	0.0076316	**
Urea cycle	-	1-Methylhydantoin	-	-		-	-		-	-
Urea cycle	-	Carbamoylphosphate	-	-		-	-		-	-
Urea cycle	-	Creatine	-	-		-	-		-	-
Urea cycle	-	Guanidoacetic acid	-	-		-	-		-	-
Urea cycle	-	N-Acetylglutamic acid	-	-		-	-		-	-
Urea cycle	-	Octopine	-	-		-	-		-	-
Urea cycle	-	Phosphocreatine	-	-		-	-		-	-
Urea cycle	-	Sarcosine	-	-		-	-		-	-
Pathway Cluster	ID	Compound name	Comparative Analysis
			fbp1 vs WT			hst3 hst4 sir2 vs WT			hst3 hst4 sir2 fbp1 vs WT
			Ratio ¶	p-value ||		Ratio ¶	p-value ||		Ratio ¶	p-value ||
Butanoate metabolism	A_0017	Succinic acid	1.08468	0.52853		0.838632	0.24664		0.966747	0.78234
Butanoate metabolism	A_0013	Fumaric acid	1.03071	0.79591		0.55663	0.022805	*	1.26169	0.072285
Butanoate metabolism	C_0017	GABA	1.01012	0.90263		0.799114	0.044465	*	0.850094	0.095404
Butanoate metabolism	C_0070	Glu	1.00962	0.8777		0.826282	0.018562	*	1.06367	0.21774
Butanoate metabolism	A_0004	Pyruvic acid	0.979731	N.A.		<1	N.A.		<1	N.A.
Butanoate metabolism	A_0023	Malic acid	0.937195	0.57764		0.585191	0.0329	*	1.19747	0.11871
Butanoate metabolism	A_0005	Butyric acid	0.762601	0.36186		0.344254	0.00010375	***	0.392709	0.00028752	***
Butanoate metabolism	A_0028	2-Hydroxyglutaric acid	<1	N.A.		1.30789	N.A.		4.04439	N.A.
Butanoate metabolism	A_0010	3-Hydroxybutyric acid	<1	N.A.		<1	N.A.		<1	N.A.
Butanoate metabolism	-	2-Oxoglutaric acid	-	-		-	-		-	-
Butanoate metabolism	-	Acetoacetic acid	-	-		-	-		-	-
Butanoate metabolism	-	Acetyl CoA_divalent	-	-		-	-		-	-
Butanoate metabolism	-	Maleic acid	-	-		-	-		-	-
Butanoate metabolism	-	Succinic semialdehyde	-	-		-	-		-	-
Pathway Cluster	ID	Compound name	Comparative Analysis
			fbp1 vs WT			hst3 hst4 sir2 vs WT			hst3 hst4 sir2 fbp1 vs WT
			Ratio ¶	p-value ||		Ratio ¶	p-value ||		Ratio ¶	p-value ||
Sulfur metabolism	C_0035	Cys	1.24591	0.28608		0.558539	0.13702		0.40016	0.064532
Sulfur metabolism	C_0032	Homoserine	1.06895	0.45318		1.45195	0.010534	*	2.77296	4.8706e-05	***
Sulfur metabolism	C_0081	O-Acetylhomoserine	1.06263	0.6225		0.872971	0.33832		<1	N.A.
Sulfur metabolism	C_0022	Ser	0.973349	0.69494		0.503765	0.0082786	**	0.549196	0.0096086	**
Sulfur metabolism	C_0120	Cystathionine	0.891137	0.15543		0.318298	0.0054241	**	0.359493	0.0056569	**
Sulfur metabolism	-	3',5'-ADP	-	-		-	-		-	-
Sulfur metabolism	-	Adenosine 5'-phosphosulfate	-	-		-	-		-	-
Sulfur metabolism	-	Homocysteine	-	-		-	-		-	-
Sulfur metabolism	-	O-Acetylserine	-	-		-	-		-	-
Sulfur metabolism	-	O-Succinylhomoserine	-	-		-	-		-	-
¶The ratio was calculated by wild type as the denominator.
|| It indicates the Welch's t-test for p-value. *<0.05, **<0.01, ***<0.001.
Pathway cluster includes metabolisms in mammal, plant, fungus and bacterium.
