# Supplementary material for: The combination of NAD+-dependent deacetylase gene deletion and the interruption of gluconeogenesis causes increased glucose metabolism in budding yeast
Source: PLoS One. 2018 Mar 26;13(3):e0194942. doi: 10.1371/journal.pone.0194942 (PMC5868833; doi:10.1371/journal.pone.0194942)
Supplement: S4 Table — (XLSX) [file pone.0194942.s007.xlsx]

## Sheet: Sheet1
	Strain name	Genotypes					Reference
	BY4742	MATa his3D leu2D1 met15D0 ura3D0					1
	HMY367	MAT a his3D leu2D1 met15D0 ura3D0 hst3D::his5+ hst4D::hph + [PHM286]					2
	HMY368	MATa his3D leu2D1 met15D0 ura3D0 hst3D::his5+ hst4D::hph + [PHM286]					2
	sir2D	MATa his3D leu2D1 met15D0 ura3D0 sir2D:: kan					1
	fbp1D	MATa his3D leu2D1 met15D0 ura3D0 fbp1D::his5+					3
	HMY1369	MATa his3D leu2D1 met15D0 ura3D0 sir2D::kan fbp1D::nat					This study
	HMY367 x HMY1369	MATa/a his3D/his3D leu2D1/leu2D1 met15D0/met15D0 ura3D0/ura3D0 sir2D::kan/ SIR2 hst3D::his5/ HST3 hst4D::hph/HST4 fbp1D::nat/ FBP1 + [PHM286]					This study
	sir2D x HMY367	MATa/a his3D/his3D leu2D1/leu2D1 met15D0/met15D0 ura3D0/ura3D0 sir2D::kan/ SIR2 hst3D::his5/ HST3 hst4D::hph/HST4 + [PHM286]					This study
	HMY1370	MATa his3D leu2D1 met15D0 ura3D0 sir2D::kan hst3D::his5+ hst4D::hph fbp1D ::nat + [PHM286]					This study
	HMY1401	MATa his3D leu2D1 met15D0 ura3D0 sir2D::kan hst3D::his5+ hst4D::hph + [PHM286]					This study
	D585-11C-a	MATa lys1					This study (derived from D585-11C (4))
	D587-4B	MATa his1					4
	Plasmid	Genotypes					Reference
	PHM286	HST3-13 myc with the own promoter +ADE3 in YCplac33					2
	pAG25	natMX4 cassette for gene disruption by substitution of nat gene					5
	pAG32	hphMX4 cassette for gene disruption by substitution of hph gene					5
	Primers	Target gene	Sequence
	HMP923	PCR confirmation for fbp1 ORF deletion	5'-ACAGGGAATTTGAAGGCGAAGATTGCCGAA-3'
	HMP1016	fbp1 deletion using natMX4 cassette	5'-GCTTTTTGTATGATAGGCCTAAGAATAACAGTGCGAACATATAAGAAACATCCCTCATACTACCACACACACATACGATTTAGGTGACAC-3'
	HMP1017	fbp1 deletion using natMX4 cassette	5'-ATACAGATTTTTTTTTTTCGCGTACTAAAGTACAGAACAAAGAAAATAAGAAAAGAAGGCGATCATTGAAATACGACTCACTATAGGGAG-3'
	TEF promoter reverse	Reverse primer to confirm gene disruption	5'-TGAGAACTGTATCCTAGC-3'
	Reference
	1	Winzeler EA, Shoemaker DD, Astromoff A, Liang H, Anderson K, Andre B, et al. Functional characterization of the S. cerevisiae genome by gene deletion and parallel analysis. Science. 1999;285(5429):901-6. PubMed PMID: 10436161.
	2	Hachinohe M, Hanaoka F, Masumoto H. Hst3 and Hst4 histone deacetylases regulate replicative lifespan by preventing genome instability in Saccharomyces cerevisiae. Genes Cells. 2011;16(4):467-77. doi: 10.1111/j.1365-2443.2011.01493.x. PubMed PMID: 21401809.
	3	Hachinohe M, Yamane M, Akazawa D, Ohsawa K, Ohno M, Terashita Y, et al. A reduction in age-enhanced gluconeogenesis extends lifespan. PLoS One. 2013;8(1):e54011. doi: 10.1371/journal.pone.0054011. PubMed PMID: 23342062; PubMed Central PMCID: PMCPMC3544673.
	4	Sherman F. The effects of elevated temperatures on yeast. II. Induction of respiratory-deficient mutants. J Cell Comp Physiol. 1959;54:37-52. PubMed PMID: 14445880.
	5	Goldstein AL, McCusker JH. Three new dominant drug resistance cassettes for gene disruption in Saccharomyces cerevisiae. Yeast. 1999;15(14):1541-53. doi: 10.1002/(SICI)1097-0061(199910)15:14<1541::AID-YEA476>3.0.CO;2-K. PubMed PMID: 10514571.
